# Supplementary material for: MLVA as a Tool for Public Health Surveillance of Human Salmonella Typhimurium: Prospective Study in Belgium and Evaluation of MLVA Loci Stability
Source: PLoS One. 2013 Dec 31;8(12):e84055. doi: 10.1371/journal.pone.0084055 (PMC3877154; doi:10.1371/journal.pone.0084055)
Supplement: Dataset S1 — Typing data of the studied Salmonella Typhimurium population. n = 1,420. A: ampicillin; Amc: amoxicillin plus clavulanic acid; C: chloramphenicol; Cip: ciprofloxacin; Ctx: cefotaxime; G: gentamicin; I: intermediate; K: kanamycin; MLVA: multiple-locus variable-number of tandem repeats analysis; Na: nalidixic acid; NT: not-typable; R: resistant; RDNC: reacts-but-does-not-conform; S: sensitive/streptomycin; Su: sulphonamides; Sxt: trimethoprim plus sulfamethoxazole; T: tetracycline; Tmp: trimethoprim; \N: unknown isolation date/absence of a PCR amplicon in MLVA. (CSV) [file pone.0084055.s001.csv]

ID	Serovar	Source	IsolationDate	OutbreakRelated	PhageType	A	Amc	Ctx	C	Cip	G	Tmp	Sxt	K	Na	S	Su	T	STTR9	STTR5	STTR6	STTR10pl	STTR3	MLVA_Profile
10-00002	Typhimurium	Human	01/01/2010	0	DT120	R	S	S	S	S	S	S	S	S	I	R	R	R	3	12	10	\N	0211	3-12-10-NA-211
10-00016	Typhimurium	Human	04/01/2010	0	DT120	R	S	S	S	S	S	S	S	S	I	R	R	R	3	12	10	\N	0211	3-12-10-NA-211
10-00019	Typhimurium	Human	04/01/2010	0	DT120	R	S	S	S	S	S	R	R	S	I	R	S	R	3	13	8	\N	0211	3-13-8-NA-211
10-00030	Typhimurium	Human	04/01/2010	0	RDNC	R	S	S	S	S	S	S	S	S	I	R	R	S	3	12	11	\N	0211	3-12-11-NA-211
10-00031	Typhimurium	Human	01/01/2010	0	RDNC	R	S	S	S	S	S	S	S	S	I	R	R	S	3	12	11	\N	0211	3-12-11-NA-211
10-00045	Typhimurium	Human	01/01/2010	0	U302	S	S	S	S	S	S	S	S	S	S	S	S	S	4	8	13	8	0211	4-8-13-8-211
10-00048	Typhimurium	Human	05/01/2010	0	NT	R	R	S	R	S	S	S	S	S	I	I	R	R	4	14	10	7	0211	4-14-10-7-211
10-00063	Typhimurium	Human	06/01/2010	0	DT193	S	S	S	S	S	S	S	S	S	S	S	S	S	3	27	12	\N	0311	3-27-12-NA-311
10-00066	Typhimurium	Human	02/01/2010	0	DT120	R	S	S	S	S	S	S	S	S	I	R	R	R	3	12	10	\N	0211	3-12-10-NA-211
10-00070	Typhimurium	Human	06/01/2010	0	DT104L	S	S	S	S	S	S	R	R	S	S	R	R	S	3	13	19	15	0311	3-13-19-15-311
10-00085	Typhimurium	Human	07/01/2010	0	RDNC	S	S	S	S	S	S	S	S	S	S	S	S	S	2	12	7	9	0212	2-12-7-9-212
10-00107	Typhimurium	Human	13/01/2010	0	DT195	R	S	S	S	S	S	S	S	S	S	S	S	S	3	16	10	\N	0311	3-16-10-NA-311
10-00112	Typhimurium	Human	15/01/2010	0	RDNC	S	S	S	S	S	S	S	S	S	S	R	R	R	2	12	7	8	0212	2-12-7-8-212
10-00156	Typhimurium	Human	16/01/2010	0	DT195	R	S	S	S	S	S	S	S	S	S	S	S	S	3	16	10	\N	0311	3-16-10-NA-311
10-00163	Typhimurium	Human	12/01/2010	0	DT120	R	S	S	S	S	S	S	S	S	I	R	R	R	3	5	11	\N	0211	3-5-11-NA-211
10-00181	Typhimurium	Human	22/01/2010	0	DT195	R	S	S	R	S	S	R	R	S	I	I	R	R	3	13	8	\N	0211	3-13-8-NA-211
10-00205	Typhimurium	Human	22/01/2010	0	DT35	S	S	S	S	S	S	R	R	S	I	S	R	S	3	13	11	\N	0311	3-13-11-NA-311
10-00213	Typhimurium	Human	21/01/2010	0	DT120	S	S	S	S	S	S	S	S	S	I	I	S	R	3	12	10	\N	0509	3-12-10-NA-509
10-00221	Typhimurium	Human	27/01/2010	0	DT110	R	S	S	S	S	S	S	S	S	I	R	R	R	3	12	10	\N	0211	3-12-10-NA-211
10-00244	Typhimurium	Human	28/01/2010	0	U302	R	S	S	S	S	S	S	S	S	S	S	S	S	3	15	13	4	0311	3-15-13-4-311
10-00250	Typhimurium	Human	30/01/2010	0	DT120	R	S	S	S	S	S	S	S	S	I	R	R	R	3	12	10	\N	0211	3-12-10-NA-211
10-00259	Typhimurium	Human	29/01/2010	0	DT120	R	S	S	S	S	S	R	R	S	I	R	R	R	3	12	9	\N	0211	3-12-9-NA-211
10-00274	Typhimurium	Human	01/02/2010	0	DT208	S	S	S	S	S	S	R	R	S	I	S	R	R	3	10	7	\N	0311	3-10-7-NA-311
10-00279	Typhimurium	Human	03/02/2010	0	DT120	R	S	S	S	S	S	S	I	S	I	R	R	S	3	12	11	\N	0211	3-12-11-NA-211
10-00286	Typhimurium	Human	31/01/2010	0	DT120	R	S	S	S	S	S	R	R	S	I	R	R	R	3	13	11	\N	0211	3-13-11-NA-211
10-00313	Typhimurium	Human	04/02/2010	0	DT120	S	S	S	S	S	S	S	S	S	I	S	S	S	3	12	10	\N	0211	3-12-10-NA-211
10-00333	Typhimurium	Human	03/02/2010	0	U302	R	S	S	S	S	S	S	S	S	S	S	S	S	3	16	11	\N	0311	3-16-11-NA-311
10-00352	Typhimurium	Human	03/02/2010	0	DT193	R	S	S	S	S	S	S	S	S	S	S	S	S	3	16	10	\N	0311	3-16-10-NA-311
10-00359	Typhimurium	Human	10/02/2010	0	DT3	R	S	S	R	S	S	S	S	S	S	S	R	R	2	7	10	9	0210	2-7-10-9-210
10-00372	Typhimurium	Human	11/02/2010	0	NT	R	S	S	S	S	S	S	S	S	S	S	S	S	3	17	11	\N	0211	3-17-11-NA-211
10-00382	Typhimurium	Human	11/02/2010	0	DT120	R	S	S	S	S	S	S	S	S	I	R	R	R	3	12	9	\N	0211	3-12-9-NA-211
10-00402	Typhimurium	Human	13/02/2010	0	DT116	R	S	S	S	S	S	S	S	S	S	S	S	R	4	9	10	13	0211	4-9-10-13-211
10-00429	Typhimurium	Human	11/02/2010	0	DT120	R	S	S	S	S	S	S	S	S	I	R	R	R	3	13	10	\N	0211	3-13-10-NA-211
10-00458	Typhimurium	Human	15/02/2010	0	DT12	S	S	S	S	S	S	S	S	S	S	S	S	S	3	14	11	\N	0311	3-14-11-NA-311
10-00469	Typhimurium	Human	15/02/2010	0	DT194	S	S	S	S	S	S	S	S	S	S	S	S	R	3	15	9	\N	0311	3-15-9-NA-311
10-00482	Typhimurium	Human	16/02/2010	0	DT120	R	S	S	S	S	S	S	S	S	I	R	R	S	3	12	9	\N	0211	3-12-9-NA-211
10-00501	Typhimurium	Human	16/02/2010	0	DT120	R	S	S	S	S	S	R	R	S	S	R	R	R	3	13	10	\N	0211	3-13-10-NA-211
10-00522	Typhimurium	Human	22/02/2010	0	U302	R	S	S	S	S	S	S	S	S	S	S	S	S	3	16	10	\N	0311	3-16-10-NA-311
10-00533	Typhimurium	Human	20/02/2010	0	DT193	R	S	S	S	S	S	S	S	S	S	S	S	R	4	9	10	13	0211	4-9-10-13-211
10-00587	Typhimurium	Human	22/02/2010	0	RDNC	R	S	S	S	S	S	S	S	S	I	R	R	S	3	12	11	\N	0211	3-12-11-NA-211
10-00657	Typhimurium	Human	21/02/2010	0	DT120	R	S	S	S	S	S	S	R	S	I	R	R	R	3	12	12	\N	0211	3-12-12-NA-211
10-00664	Typhimurium	Human	01/03/2010	0	U310	R	S	S	S	S	S	S	S	S	S	S	S	S	3	15	12	\N	0211	3-15-12-NA-211
10-00666	Typhimurium	Human	01/03/2010	0	DT120	S	S	S	S	S	S	S	S	S	S	S	S	S	3	14	10	\N	0211	3-14-10-NA-211
10-00675	Typhimurium	Human	03/03/2010	0	DT116	R	S	S	S	S	S	S	S	S	S	S	S	R	4	9	10	13	0211	4-9-10-13-211
10-00695	Typhimurium	Human	10/02/2010	0	NT	R	S	S	S	S	S	S	S	S	S	S	S	S	3	14	14	\N	0311	3-14-14-NA-311
10-00736	Typhimurium	Human	06/03/2010	0	DT1	R	S	S	S	S	S	S	S	S	S	S	S	S	3	16	2	\N	0311	3-16-2-NA-311
10-00740	Typhimurium	Human	03/03/2010	0	RDNC	S	S	S	S	S	S	S	S	S	S	S	S	S	3	14	9	\N	0311	3-14-9-NA-311
10-00753	Typhimurium	Human	12/03/2010	0	U302	R	S	S	S	S	S	R	R	S	S	R	R	R	3	13	8	\N	0211	3-13-8-NA-211
10-00785	Typhimurium	Human	15/03/2010	0	DT193	R	S	S	S	S	S	S	S	S	I	R	R	S	3	12	11	\N	0211	3-12-11-NA-211
10-00804	Typhimurium	Human	16/03/2010	0	DT120	R	S	S	S	S	S	S	S	S	I	R	R	S	3	12	11	\N	0211	3-12-11-NA-211
10-00815	Typhimurium	Human	15/03/2010	0	RDNC	R	S	S	S	S	S	S	S	S	I	R	R	S	3	12	11	\N	0211	3-12-11-NA-211
10-00820	Typhimurium	Human	16/03/2010	0	RDNC	R	S	S	S	S	S	S	S	S	I	R	R	S	3	12	12	\N	0211	3-12-12-NA-211
10-00840	Typhimurium	Human	16/03/2010	0	DT193	R	S	S	S	S	S	S	S	S	S	S	S	S	3	17	11	\N	0211	3-17-11-NA-211
10-00855	Typhimurium	Human	18/03/2010	0	NT	R	S	S	R	S	S	R	R	R	I	R	R	S	3	12	9	\N	0211	3-12-9-NA-211
10-00870	Typhimurium	Human	23/03/2010	0	DT195	S	S	S	S	S	S	S	S	S	I	S	S	S	3	12	9	\N	0211	3-12-9-NA-211
10-00887	Typhimurium	Human	23/03/2010	0	DT110	R	S	S	S	S	S	S	S	S	I	R	R	R	5	10	11	9	0211	5-10-11-9-211
10-00901	Typhimurium	Human	24/03/2010	0	DT110	R	S	S	S	S	S	S	S	S	I	R	R	S	3	12	11	\N	0211	3-12-11-NA-211
10-00905	Typhimurium	Human	27/03/2010	0	DT193	R	S	S	S	S	S	S	S	S	S	S	S	S	3	15	10	\N	0311	3-15-10-NA-311
10-00928	Typhimurium	Human	26/03/2010	0	DT193	R	S	S	S	S	S	S	S	S	S	S	S	S	3	16	10	\N	0311	3-16-10-NA-311
10-00950	Typhimurium	Human	28/03/2010	0	DT193	R	S	S	S	S	S	S	S	S	S	S	S	S	3	14	10	\N	0311	3-14-10-NA-311
10-00956	Typhimurium	Human	30/03/2010	0	NT	R	S	S	R	S	S	R	R	S	S	R	R	R	3	13	12	\N	0311	3-13-12-NA-311
10-00978	Typhimurium	Human	31/03/2010	0	DT193	R	S	S	S	S	S	S	S	S	S	I	S	S	3	14	10	\N	0311	3-14-10-NA-311
10-00983	Typhimurium	Human	01/04/2010	0	DT193	R	S	S	S	S	S	S	S	S	S	S	R	S	3	14	10	\N	0311	3-14-10-NA-311
10-00990	Typhimurium	Human	03/04/2010	0	DT193	R	S	S	S	S	S	S	S	S	S	S	S	S	3	16	10	\N	0311	3-16-10-NA-311
10-01017	Typhimurium	Human	02/04/2010	0	DT104L	R	R	S	R	S	S	S	S	S	S	R	R	R	3	14	16	14	0311	3-14-16-14-311
10-01042	Typhimurium	Human	26/03/2010	0	DT193	R	S	S	S	S	S	S	S	S	S	S	S	S	3	14	10	\N	0311	3-14-10-NA-311
10-01051	Typhimurium	Human	09/04/2010	0	DT193	S	S	S	S	S	S	S	S	S	I	S	S	R	3	10	11	7	0211	3-10-11-7-211
10-01059	Typhimurium	Human	10/04/2010	0	DT195	S	S	S	S	S	S	S	S	S	I	I	S	S	3	11	8	\N	0211	3-11-8-NA-211
10-01072	Typhimurium	Human	07/04/2010	0	DT193	R	S	S	S	S	S	S	S	S	I	S	S	S	3	14	10	\N	0311	3-14-10-NA-311
10-01122	Typhimurium	Human	07/04/2010	0	DT193	R	S	S	S	S	S	S	S	S	S	S	S	S	3	14	10	\N	0311	3-14-10-NA-311
10-01131	Typhimurium	Human	13/04/2010	0	DT120	R	S	S	S	S	S	R	R	S	S	R	R	R	3	13	9	\N	0211	3-13-9-NA-211
10-01141	Typhimurium	Human	13/04/2010	0	DT120	R	S	S	S	S	S	R	R	S	I	R	R	R	3	13	10	\N	0211	3-13-10-NA-211
10-01153	Typhimurium	Human	26/03/2010	0	DT193	R	S	S	S	S	S	R	R	S	S	R	R	R	3	14	10	\N	0311	3-14-10-NA-311
10-01175	Typhimurium	Human	20/04/2010	0	DT193	S	S	S	S	S	S	R	R	S	S	S	R	R	3	10	7	\N	0311	3-10-7-NA-311
10-01198	Typhimurium	Human	19/04/2010	0	DT120	R	S	S	S	S	S	S	S	S	I	R	R	S	3	12	9	\N	0211	3-12-9-NA-211
10-01250	Typhimurium	Human	30/01/2010	0	NT	R	S	S	S	S	S	S	S	S	S	S	S	S	3	16	10	\N	0311	3-16-10-NA-311
10-01269	Typhimurium	Human	20/04/2010	0	DT120	R	S	S	S	S	S	S	S	S	S	S	S	R	3	13	9	\N	0211	3-13-9-NA-211
10-01287	Typhimurium	Human	22/04/2010	0	DT120	R	S	S	S	S	S	S	S	S	I	R	R	R	3	10	12	\N	0211	3-10-12-NA-211
10-01300	Typhimurium	Human	15/04/2010	0	DT104L	R	R	S	S	S	S	S	S	S	S	R	R	S	3	14	20	12	0212	3-14-20-12-212
10-01322	Typhimurium	Human	21/04/2010	0	DT193	R	S	S	S	S	S	S	S	S	S	S	S	S	3	14	10	\N	0311	3-14-10-NA-311
10-01384	Typhimurium	Human	26/04/2010	0	NT	S	S	S	S	S	S	S	S	S	S	S	S	S	4	8	12	9	0211	4-8-12-9-211
10-01398	Typhimurium	Human	27/04/2010	0	RDNC	S	S	S	S	S	S	S	S	S	S	S	S	S	2	15	\N	\N	0105	2-15-NA-NA-105
10-01413	Typhimurium	Human	22/04/2010	0	NT	R	S	S	S	S	S	R	R	S	I	S	R	R	3	14	9	\N	0211	3-14-9-NA-211
10-01433	Typhimurium	Human	02/05/2010	0	DT120	S	S	S	S	S	S	S	S	S	S	S	S	S	4	10	16	10	0211	4-10-16-10-211
10-01439	Typhimurium	Human	03/05/2010	0	DT194	R	S	S	S	S	S	S	S	S	I	R	R	R	3	12	9	\N	0211	3-12-9-NA-211
10-01465	Typhimurium	Human	06/05/2010	0	DT56	S	S	S	S	S	S	S	S	S	S	I	S	S	3	15	\N	\N	0111	3-15-NA-NA-111
10-01472	Typhimurium	Human	05/05/2010	0	NT	R	S	S	R	S	S	S	S	S	S	R	R	R	3	11	27	18	\N	3-11-27-18-NA
10-01485	Typhimurium	Human	03/05/2010	0	DT208	S	S	S	S	S	S	S	S	S	S	S	S	R	3	14	10	\N	0311	3-14-10-NA-311
10-01495	Typhimurium	Human	06/05/2010	0	NT	R	S	S	S	S	S	S	S	S	S	S	S	S	3	14	9	\N	0311	3-14-9-NA-311
10-01500	Typhimurium	Human	05/05/2010	0	DT120	R	S	S	S	S	S	S	S	S	S	R	R	R	3	12	10	\N	0211	3-12-10-NA-211
10-01515	Typhimurium	Human	05/05/2010	0	RDNC	S	S	S	S	S	S	S	S	S	I	R	R	S	3	10	7	9	0211	3-10-7-9-211
10-01532	Typhimurium	Human	11/05/2010	0	U302	S	S	S	S	S	S	S	S	S	S	S	S	S	4	10	16	10	0211	4-10-16-10-211
10-01551	Typhimurium	Human	15/05/2010	0	DT120	S	S	S	S	S	S	S	S	S	I	S	S	S	3	12	9	\N	0211	3-12-9-NA-211
10-01575	Typhimurium	Human	17/05/2010	0	DT120	R	S	S	S	S	S	S	S	S	I	R	R	R	3	12	10	\N	0211	3-12-10-NA-211
10-01591	Typhimurium	Human	28/02/2010	0	DT120	R	S	S	S	S	S	R	R	S	S	R	R	R	3	14	8	\N	0211	3-14-8-NA-211
10-01599	Typhimurium	Human	19/05/2010	0	DT110	R	S	S	S	S	S	S	S	S	I	R	R	R	3	13	10	\N	0211	3-13-10-NA-211
10-01610	Typhimurium	Human	15/02/2010	0	RDNC	S	S	S	S	S	S	S	S	S	R	S	S	S	3	13	8	\N	0311	3-13-8-NA-311
10-01616	Typhimurium	Human	18/05/2010	0	DT193	R	S	S	S	S	S	S	S	S	S	S	S	S	3	16	10	\N	0311	3-16-10-NA-311
10-01620	Typhimurium	Human	18/05/2010	0	RDNC	S	S	S	S	S	S	S	S	S	I	R	R	S	3	10	7	9	0211	3-10-7-9-211
10-01646	Typhimurium	Human	18/05/2010	0	DT110	R	S	S	S	S	S	S	S	S	I	R	R	S	3	12	9	\N	0211	3-12-9-NA-211
10-01672	Typhimurium	Human	08/05/2010	0	RDNC	S	S	S	S	S	S	S	S	S	I	R	R	S	3	10	7	9	0211	3-10-7-9-211
10-01681	Typhimurium	Human	25/05/2010	0	RDNC	S	S	S	S	S	S	S	S	S	I	R	R	S	3	10	7	10	0211	3-10-7-10-211
10-01720	Typhimurium	Human	25/05/2010	0	DT120	S	S	S	S	S	S	S	S	S	S	S	S	S	3	14	10	\N	0211	3-14-10-NA-211
10-01745	Typhimurium	Human	31/05/2010	0	RDNC	R	S	S	S	S	S	R	R	S	S	S	R	R	3	15	13	14	0311	3-15-13-14-311
10-01750	Typhimurium	Human	31/05/2010	0	DT110	R	S	S	S	S	S	S	S	S	I	R	R	R	3	12	7	\N	0211	3-12-7-NA-211
10-01766	Typhimurium	Human	29/05/2010	0	DT104L	R	S	S	R	S	S	S	S	S	S	R	R	R	3	13	14	15	0311	3-13-14-15-311
10-01783	Typhimurium	Human	30/05/2010	0	DT104L	R	S	S	R	S	S	S	S	S	R	R	R	R	3	8	15	21	\N	3-8-15-21-NA
10-01799	Typhimurium	Human	03/06/2010	0	RDNC	S	S	S	S	S	S	S	S	S	I	S	S	S	3	13	8	\N	0311	3-13-8-NA-311
10-01853	Typhimurium	Human	31/05/2010	0	RDNC	R	S	S	S	S	S	R	R	S	S	R	R	R	2	14	9	9	0212	2-14-9-9-212
10-01925	Typhimurium	Human	08/06/2010	0	NT	R	S	S	S	S	S	S	S	S	I	R	R	S	3	12	11	\N	0211	3-12-11-NA-211
10-01929	Typhimurium	Human	09/06/2010	0	DT195	S	S	S	S	S	S	S	S	S	S	S	S	S	3	14	10	\N	0211	3-14-10-NA-211
10-01933	Typhimurium	Human	09/06/2010	0	U302	S	S	S	S	S	S	S	S	S	S	S	S	S	3	14	10	\N	0211	3-14-10-NA-211
10-01935	Typhimurium	Human	05/06/2010	0	U302	S	S	S	S	S	S	S	S	S	I	S	S	R	3	11	11	\N	0211	3-11-11-NA-211
10-01965	Typhimurium	Human	11/06/2010	0	U302	R	S	S	S	S	S	S	S	S	I	S	S	S	3	13	8	\N	\N	3-13-8-NA-NA
10-01978	Typhimurium [4;5:i:-]	Human	14/06/2010	0	DT193	R	S	S	R	S	S	R	R	S	I	R	R	R	3	12	9	\N	0211	3-12-9-NA-211
10-01980	Typhimurium	Human	09/06/2010	0	RDNC	R	S	S	S	S	S	R	R	S	I	R	R	R	3	13	10	\N	0211	3-13-10-NA-211
10-01989	Typhimurium [4;5:i:-]	Human	14/06/2010	0	U302	R	S	S	S	S	S	S	S	S	I	R	R	S	3	11	11	\N	0211	3-11-11-NA-211
10-01991	Typhimurium	Human	13/06/2010	0	U302	R	S	S	S	S	S	S	S	S	I	R	R	S	3	12	9	\N	0211	3-12-9-NA-211
10-01992	Typhimurium	Human	11/06/2010	0	U302	R	R	S	S	S	S	R	R	R	I	I	R	S	3	14	10	\N	0211	3-14-10-NA-211
10-01993	Typhimurium	Human	13/06/2010	0	DT12	S	S	S	S	S	S	S	S	S	S	R	R	S	3	14	19	12	0311	3-14-19-12-311
10-02003	Typhimurium	Human	14/06/2010	0	U302	R	S	S	S	S	S	R	R	S	S	S	R	S	3	14	10	\N	0210	3-14-10-NA-210
10-02023	Typhimurium	Human	24/05/2010	0	U310	S	S	S	S	S	S	S	S	S	S	S	S	S	4	9	10	10	0111	4-9-10-10-111
10-02029	Typhimurium	Human	14/06/2010	0	DT12	S	S	S	S	S	S	S	S	S	S	R	R	S	3	14	19	16	0311	3-14-19-16-311
10-02033	Typhimurium	Human	12/06/2010	0	DT193	R	S	S	S	S	S	S	S	S	I	R	R	R	3	12	9	\N	0211	3-12-9-NA-211
10-02043	Typhimurium	Human	13/06/2010	0	DT193	R	S	S	S	S	S	S	S	S	I	S	S	R	3	12	10	\N	0211	3-12-10-NA-211
10-02048	Typhimurium	Human	17/06/2010	0	U302	R	S	S	S	S	S	R	R	S	S	S	R	S	3	14	10	\N	0210	3-14-10-NA-210
10-02056	Typhimurium	Human	14/06/2010	0	U302	R	S	S	S	S	S	S	S	S	S	S	S	S	3	14	11	\N	0311	3-14-11-NA-311
10-02076	Typhimurium	Human	18/06/2010	0	DT193	R	R	R	S	S	S	R	R	S	I	R	R	S	3	12	11	\N	0211	3-12-11-NA-211
10-02089	Typhimurium [4;5:i:-]	Human	21/06/2010	0	DT193	R	S	S	S	S	S	S	S	S	I	R	R	R	3	13	10	\N	0211	3-13-10-NA-211
10-02103	Typhimurium [4;5:i:-]	Human	21/06/2010	0	DT193	R	S	S	S	S	S	S	S	S	I	R	R	S	3	12	11	\N	0211	3-12-11-NA-211
10-02104	Typhimurium	Human	23/06/2010	0	DT56	R	S	S	S	S	S	S	R	S	I	R	R	R	3	13	9	\N	0211	3-13-9-NA-211
10-02114	Typhimurium [4;5:i:-]	Human	23/06/2010	0	DT193	R	S	S	S	S	S	S	S	S	I	R	R	R	3	13	10	\N	0211	3-13-10-NA-211
10-02116	Typhimurium [4;5:i:-]	Human	18/06/2010	0	RDNC	R	S	S	S	S	S	S	S	S	I	R	R	S	3	12	11	\N	0211	3-12-11-NA-211
10-02117	Typhimurium	Human	25/06/2010	0	NT	R	S	S	R	S	S	S	S	S	S	R	R	R	3	12	18	26	\N	3-12-18-26-NA
10-02126	Typhimurium var. Copenhagen	Human	28/06/2010	0	U167	S	S	S	S	S	S	S	S	S	S	S	S	S	3	15	11	\N	0105	3-15-11-NA-105
10-02139	Typhimurium	Human	26/06/2010	0	U302	R	S	S	S	S	S	S	S	S	S	S	S	R	3	13	9	\N	0211	3-13-9-NA-211
10-02162	Typhimurium	Human	26/06/2010	0	DT1	S	S	S	S	S	S	S	S	S	S	S	S	S	3	14	10	15	\N	3-14-10-15-NA
10-02173	Typhimurium	Human	25/06/2010	0	DT193	R	S	S	S	S	S	S	S	S	S	S	S	S	3	14	10	\N	0211	3-14-10-NA-211
10-02174	Typhimurium	Human	28/06/2010	0	U302	R	S	S	S	S	S	S	S	S	I	R	R	S	3	12	9	\N	0211	3-12-9-NA-211
10-02184	Typhimurium	Human	29/06/2010	0	NT	R	S	S	S	S	S	R	R	S	S	R	R	R	3	14	8	\N	0211	3-14-8-NA-211
10-02189	Typhimurium	Human	27/06/2010	0	NT	R	S	S	S	S	S	S	S	S	S	S	S	S	3	15	12	\N	\N	3-15-12-NA-NA
10-02200	Typhimurium	Human	02/07/2010	0	RDNC	S	S	S	S	S	S	S	S	S	I	I	R	S	3	9	6	8	0011	3-9-6-8-11
10-02201	Typhimurium	Human	02/07/2010	0	DT12	S	S	S	S	S	S	S	S	S	S	R	R	S	3	14	19	16	\N	3-14-19-16-NA
10-02202	Typhimurium	Human	28/06/2010	0	DT12	S	S	S	S	S	S	S	S	S	S	R	R	S	3	14	19	16	\N	3-14-19-16-NA
10-02204	Typhimurium	Human	30/06/2010	0	DT12	S	S	S	S	S	S	S	S	S	S	S	S	R	4	22	12	7	0211	4-22-12-7-211
10-02210	Typhimurium	Human	30/06/2010	0	DT193	R	S	S	S	S	S	S	S	S	I	R	R	R	3	13	10	\N	0211	3-13-10-NA-211
10-02221	Typhimurium	Human	29/06/2010	0	DT193	R	S	S	S	S	S	S	S	S	I	R	R	R	3	12	7	\N	0211	3-12-7-NA-211
10-02235	Typhimurium	Human	29/06/2010	0	DT12	S	S	S	S	S	S	S	S	S	S	S	S	R	5	9	6	9	0211	5-9-6-9-211
10-02246	Typhimurium	Human	30/06/2010	0	DT193	R	S	S	S	S	S	R	R	S	S	S	R	R	3	13	7	\N	0211	3-13-7-NA-211
10-02272	Typhimurium	Human	05/07/2010	0	DT193	R	S	S	S	S	S	S	S	S	S	S	S	S	3	15	10	\N	0105	3-15-10-NA-105
10-02279	Typhimurium	Human	07/07/2010	0	DT193	R	S	S	S	S	S	S	S	S	I	R	R	R	3	12	10	\N	0211	3-12-10-NA-211
10-02281	Typhimurium	Human	06/07/2010	0	U302	R	S	S	S	S	S	S	S	S	S	S	S	S	3	15	11	\N	0311	3-15-11-NA-311
10-02282	Typhimurium	Human	08/07/2010	0	DT193	R	S	S	S	S	S	S	S	S	I	R	R	S	3	12	9	\N	\N	3-12-9-NA-NA
10-02288	Typhimurium	Human	07/07/2010	0	DT193	R	S	S	S	S	S	R	R	R	S	R	R	R	3	13	8	\N	0211	3-13-8-NA-211
10-02290	Typhimurium	Human	07/07/2010	0	DT193	R	S	S	S	S	S	S	S	S	S	S	S	S	3	15	11	\N	0311	3-15-11-NA-311
10-02293	Typhimurium	Human	09/07/2010	0	DT193	R	S	S	S	S	S	S	S	S	S	S	S	S	3	15	10	\N	0311	3-15-10-NA-311
10-02298	Typhimurium	Human	11/07/2010	0	DT12	R	R	S	R	S	S	S	S	S	S	R	R	R	3	12	18	26	\N	3-12-18-26-NA
10-02303	Typhimurium	Human	08/07/2010	0	DT12	S	S	S	S	S	S	S	S	S	S	S	S	R	5	9	19	9	0211	5-9-19-9-211
10-02311	Typhimurium	Human	07/07/2010	0	DT12	R	S	S	R	S	S	R	R	S	S	R	R	R	3	15	13	15	0311	3-15-13-15-311
10-02344	Typhimurium	Human	13/07/2010	0	DT12	S	S	S	S	S	S	S	S	S	S	R	R	S	3	14	19	16	\N	3-14-19-16-NA
10-02345	Typhimurium	Human	12/07/2010	0	DT193	R	S	S	S	S	S	S	R	S	I	R	R	R	3	13	10	\N	0211	3-13-10-NA-211
10-02352	Typhimurium	Human	13/07/2010	0	NT	R	S	S	S	S	S	S	S	S	S	S	S	S	3	17	10	\N	0311	3-17-10-NA-311
10-02353	Typhimurium	Human	15/07/2010	0	NT	S	S	S	S	S	S	S	S	S	S	S	S	R	3	10	14	7	0211	3-10-14-7-211
10-02362	Typhimurium	Human	01/07/2010	0	U302	R	S	S	S	S	S	S	S	S	S	S	S	S	3	15	12	\N	0311	3-15-12-NA-311
10-02369	Typhimurium	Human	16/07/2010	0	DT1	S	S	S	S	S	S	S	S	S	S	S	S	S	3	14	10	15	0311	3-14-10-15-311
10-02373	Typhimurium [4;5:i:-]	Human	15/07/2010	0	RDNC	R	S	S	S	S	S	S	S	S	I	R	R	S	3	12	11	\N	0211	3-12-11-NA-211
10-02374	Typhimurium	Human	16/07/2010	0	NT	S	S	S	S	S	S	S	S	S	S	S	S	S	3	14	11	\N	0211	3-14-11-NA-211
10-02383	Typhimurium var. Copenhagen [4:i:-]	Human	15/07/2010	0	DT193	R	S	S	R	S	S	R	R	S	S	R	R	R	3	13	11	\N	0211	3-13-11-NA-211
10-02385	Typhimurium	Human	19/07/2010	0	DT32	R	S	S	S	S	S	S	S	S	S	S	S	R	4	13	9	\N	0211	4-13-9-NA-211
10-02402	Typhimurium	Human	18/07/2010	0	DT12	R	R	S	S	S	S	S	R	S	S	S	R	S	3	13	13	16	\N	3-13-13-16-NA
10-02403	Typhimurium	Human	17/07/2010	0	DT12	R	S	S	R	S	S	S	S	S	S	R	R	R	3	14	14	22	0311	3-14-14-22-311
10-02404	Typhimurium [4;5:i:-]	Human	14/07/2010	0	RDNC	R	S	S	S	S	S	S	S	S	I	R	R	S	3	12	11	\N	0211	3-12-11-NA-211
10-02406	Typhimurium	Human	20/07/2010	0	DT12	S	S	S	S	S	S	S	S	S	S	R	R	S	3	14	19	16	0311	3-14-19-16-311
10-02407	Typhimurium	Human	13/07/2010	0	DT12	R	S	S	R	S	S	S	S	S	R	R	R	R	3	14	16	23	0311	3-14-16-23-311
10-02408	Typhimurium [4;5:i:-]	Human	17/07/2010	0	DT193	R	S	S	S	S	S	S	R	S	I	R	R	R	3	11	3	\N	0211	3-11-3-NA-211
10-02415	Typhimurium	Human	19/07/2010	0	U302	R	S	S	S	S	S	S	S	S	S	S	S	S	3	14	11	\N	0311	3-14-11-NA-311
10-02421	Typhimurium	Human	16/07/2010	0	DT193	R	S	S	S	S	S	S	S	S	S	S	S	S	3	14	10	\N	0311	3-14-10-NA-311
10-02424	Typhimurium	Human	17/07/2010	0	U302	S	S	S	S	S	S	S	S	S	S	S	S	S	3	14	12	\N	0311	3-14-12-NA-311
10-02428	Typhimurium	Human	20/07/2010	0	DT12	S	S	S	S	S	S	S	S	S	S	R	R	S	3	14	0	14	0311	3-14-0-14-311
10-02433	Typhimurium	Human	15/06/2010	0	DT10	S	S	S	S	S	S	S	S	S	S	S	S	S	3	23	\N	\N	0311	3-23-NA-NA-311
10-02437	Typhimurium	Human	26/06/2010	0	DT105	S	S	S	S	S	S	S	S	S	S	R	R	R	2	12	7	9	0212	2-12-7-9-212
10-02442	Typhimurium	Human	20/07/2010	0	NT	R	R	S	R	S	S	S	S	S	S	R	R	R	4	14	15	8	0211	4-14-15-8-211
10-02469	Typhimurium	Human	22/07/2010	0	NT	S	S	S	S	S	S	S	S	S	S	S	S	R	1	10	11	7	\N	1-10-11-7-NA
10-02479	Typhimurium	Human	23/07/2010	0	DT193	R	S	S	S	S	S	S	S	S	S	S	S	S	3	14	10	\N	0311	3-14-10-NA-311
10-02480	Typhimurium	Human	27/07/2010	0	NT	R	S	S	S	S	S	S	S	S	S	R	R	R	3	12	10	\N	0211	3-12-10-NA-211
10-02490	Typhimurium	Human	23/07/2010	0	NT	S	S	S	S	S	S	R	R	S	S	R	S	R	3	13	9	\N	0211	3-13-9-NA-211
10-02491	Typhimurium	Human	22/07/2010	0	RDNC	R	S	S	S	S	S	S	S	S	I	R	R	S	3	12	11	\N	0211	3-12-11-NA-211
10-02500	Typhimurium	Human	26/07/2010	0	DT12	R	S	S	S	S	S	S	S	S	S	R	R	S	3	14	19	13	0311	3-14-19-13-311
10-02506	Typhimurium	Human	28/07/2010	0	RDNC	R	S	S	S	S	S	S	S	S	I	R	R	S	3	12	11	\N	0211	3-12-11-NA-211
10-02535	Typhimurium	Human	28/07/2010	0	DT195	R	S	S	S	S	S	S	S	S	S	S	S	S	3	15	12	\N	0311	3-15-12-NA-311
10-02540	Typhimurium	Human	25/07/2010	0	DT195	R	S	S	S	S	S	S	S	S	S	S	S	S	3	15	11	\N	0311	3-15-11-NA-311
10-02550	Typhimurium	Human	27/07/2010	0	DT26	S	S	S	S	S	S	S	S	S	S	S	S	S	3	17	9	\N	0211	3-17-9-NA-211
10-02551	Typhimurium	Human	20/07/2010	0	U311	R	S	S	S	S	S	S	S	S	S	R	R	R	3	13	10	\N	0111	3-13-10-NA-111
10-02552	Typhimurium	Human	29/07/2010	0	DT195	S	S	S	S	S	S	S	S	S	I	S	S	R	3	10	15	7	0211	3-10-15-7-211
10-02553	Typhimurium	Human	30/07/2010	0	RDNC	S	S	S	S	S	S	S	S	S	S	S	S	S	3	15	8	\N	0311	3-15-8-NA-311
10-02556	Typhimurium	Human	25/07/2010	0	DT195	R	S	S	S	S	S	S	S	S	I	R	R	R	6	9	13	\N	0211	6-9-13-NA-211
10-02560	Typhimurium	Human	31/07/2010	0	U302	R	S	S	R	S	S	S	S	S	R	R	R	R	3	12	15	17	0311	3-12-15-17-311
10-02565	Typhimurium	Human	27/07/2010	0	DT195	R	S	S	S	S	S	S	S	S	I	R	R	R	3	11	\N	\N	0211	3-11-NA-NA-211
10-02567	Typhimurium	Human	31/07/2010	0	RDNC	R	S	S	S	S	S	S	S	S	I	R	R	S	3	12	11	\N	0211	3-12-11-NA-211
10-02568	Typhimurium	Human	27/07/2010	0	RDNC	R	S	S	S	S	S	S	S	S	I	R	R	S	3	12	11	\N	0211	3-12-11-NA-211
10-02571	Typhimurium	Human	28/07/2010	0	RDNC	S	S	S	S	S	S	S	S	S	S	S	S	S	3	15	8	\N	0311	3-15-8-NA-311
10-02577	Typhimurium	Human	29/07/2010	0	DT12	R	R	S	S	S	S	S	S	S	S	S	R	S	3	13	13	16	0311	3-13-13-16-311
10-02578	Typhimurium	Human	26/07/2010	0	DT195	R	S	S	S	S	S	R	R	S	I	R	R	R	3	13	13	16	0311	3-13-13-16-311
10-02585	Typhimurium	Human	28/07/2010	0	DT138	R	S	S	S	S	S	S	S	S	I	R	R	S	3	12	11	\N	0211	3-12-11-NA-211
10-02586	Typhimurium	Human	27/07/2010	0	DT138	R	S	S	S	S	S	S	S	S	I	R	R	S	3	12	11	\N	0211	3-12-11-NA-211
10-02588	Typhimurium	Human	28/07/2010	0	DT8	S	S	S	S	S	S	S	S	S	I	S	S	S	2	9	\N	12	0212	2-9-NA-12-212
10-02603	Typhimurium	Human	27/07/2010	0	RDNC	R	S	S	S	S	S	S	S	S	I	R	R	S	3	12	11	\N	0211	3-12-11-NA-211
10-02622	Typhimurium	Human	27/07/2010	0	DT12	R	S	S	R	S	S	S	S	S	S	R	R	R	3	14	18	15	0311	3-14-18-15-311
10-02638	Typhimurium	Human	02/08/2010	0	RDNC	S	S	S	S	S	S	S	S	S	S	S	S	S	2	13	18	7	0212	2-13-18-7-212
10-02651	Typhimurium	Human	02/08/2010	0	U302	R	R	S	R	S	S	S	S	S	S	R	R	R	3	14	18	14	0311	3-14-18-14-311
10-02655	Typhimurium	Human	19/07/2010	0	DT195	R	S	S	S	S	S	S	S	S	I	R	R	R	6	9	13	\N	0211	6-9-13-NA-211
10-02660	Typhimurium	Human	03/08/2010	0	DT138	R	S	S	S	S	S	S	S	S	I	R	R	S	3	12	11	\N	0211	3-12-11-NA-211
10-02664	Typhimurium	Human	03/08/2010	0	DT195	S	S	S	S	S	S	S	S	S	S	S	S	R	4	15	6	7	0211	4-15-6-7-211
10-02666	Typhimurium	Human	06/08/2010	0	DT3	R	S	S	S	S	S	R	R	R	R	R	R	R	2	12	17	11	0212	2-12-17-11-212
10-02668	Typhimurium	Human	07/08/2010	0	DT195	R	S	S	S	S	S	S	S	S	S	S	S	S	3	14	10	\N	0311	3-14-10-NA-311
10-02671	Typhimurium	Human	07/08/2010	0	DT195	R	S	S	S	S	S	S	S	S	I	R	R	S	3	12	15	\N	0211	3-12-15-NA-211
10-02676	Typhimurium	Human	05/08/2010	0	DT195	R	S	S	S	S	S	S	S	R	I	R	R	R	3	12	9	\N	0211	3-12-9-NA-211
10-02679	Typhimurium	Human	08/08/2010	0	DT195	R	S	S	S	S	S	S	S	S	I	R	R	R	3	12	10	\N	0211	3-12-10-NA-211
10-02680	Typhimurium	Human	08/08/2010	0	DT12	R	S	S	S	S	S	S	S	S	S	S	R	S	3	13	13	16	0311	3-13-13-16-311
10-02685	Typhimurium	Human	28/07/2010	0	RDNC	R	S	S	S	S	S	S	I	S	I	R	R	S	3	13	11	\N	0211	3-13-11-NA-211
10-02688	Typhimurium	Human	02/08/2010	0	DT195	S	S	S	S	S	S	S	S	S	S	S	S	S	3	14	10	\N	0211	3-14-10-NA-211
10-02691	Typhimurium	Human	03/08/2010	0	NT	R	S	S	S	S	S	S	S	S	S	S	S	S	3	15	11	\N	0311	3-15-11-NA-311
10-02694	Typhimurium	Human	03/08/2010	0	U311	R	S	S	S	S	S	S	S	S	S	R	R	R	3	13	10	\N	0211	3-13-10-NA-211
10-02697	Typhimurium	Human	10/08/2010	0	DT12	R	S	S	R	S	S	S	S	S	S	R	S	R	3	13	5	12	0311	3-13-5-12-311
10-02710	Typhimurium	Human	09/08/2010	0	DT120	S	S	S	S	S	S	R	R	S	S	S	R	R	3	14	10	\N	0311	3-14-10-NA-311
10-02714	Typhimurium	Human	05/08/2010	0	DT12	R	R	S	R	S	S	S	S	S	S	R	R	R	3	11	16	25	0311	3-11-16-25-311
10-02721	Typhimurium	Human	29/06/2010	0	DT195	R	S	S	S	S	S	S	S	S	I	S	S	S	3	13	9	\N	0211	3-13-9-NA-211
10-02734	Typhimurium	Human	27/07/2010	0	NT	R	S	S	S	S	S	R	R	S	S	R	R	R	3	14	10	24	0211	3-14-10-24-211
10-02742	Typhimurium	Human	03/08/2010	0	DT195	R	S	S	S	S	S	S	S	S	S	S	S	S	3	16	10	\N	0311	3-16-10-NA-311
10-02745	Typhimurium	Human	03/08/2010	0	DT195	R	S	S	S	S	S	S	S	S	S	S	S	S	3	15	11	\N	0311	3-15-11-NA-311
10-02757	Typhimurium	Human	11/08/2010	0	RDNC	S	S	S	S	S	S	S	S	S	I	S	S	R	3	11	8	8	0211	3-11-8-8-211
10-02792	Typhimurium	Human	12/08/2010	0	DT195	R	S	S	S	S	S	S	S	S	S	S	S	S	3	15	13	4	0311	3-15-13-4-311
10-02796	Typhimurium	Human	10/08/2010	0	DT195	R	S	S	S	S	S	S	S	S	I	R	R	S	3	12	11	\N	0211	3-12-11-NA-211
10-02800	Typhimurium	Human	08/08/2010	0	DT195	R	S	S	S	S	S	R	R	S	I	R	R	R	3	14	8	\N	0105	3-14-8-NA-105
10-02802	Typhimurium	Human	09/08/2010	0	DT195	R	S	S	S	S	S	S	S	S	I	R	R	S	3	12	9	\N	0211	3-12-9-NA-211
10-02817	Typhimurium	Human	11/08/2010	0	DT195	R	S	S	S	S	S	S	S	S	S	S	S	S	3	16	10	\N	0311	3-16-10-NA-311
10-02838	Typhimurium	Human	15/08/2010	0	DT12	R	S	S	R	S	S	S	S	S	S	R	R	R	3	16	12	14	0311	3-16-12-14-311
10-02843	Typhimurium	Human	15/08/2010	0	DT195	R	S	S	S	S	S	S	S	S	S	S	S	S	3	16	10	\N	0311	3-16-10-NA-311
10-02851	Typhimurium	Human	05/08/2010	0	U302	R	S	S	R	S	S	R	R	S	S	R	R	R	3	15	8	12	0311	3-15-8-12-311
10-02863	Typhimurium	Human	13/08/2010	0	DT193	R	S	S	S	S	S	S	R	S	I	R	R	R	3	13	10	\N	0211	3-13-10-NA-211
10-02865	Typhimurium	Human	12/08/2010	0	DT195	R	S	S	S	S	S	S	S	S	I	R	R	S	3	12	10	13	0211	3-12-10-13-211
10-02867	Typhimurium	Human	13/08/2010	0	DT195	R	S	S	S	S	S	S	S	S	S	S	S	S	3	15	10	\N	0311	3-15-10-NA-311
10-02877	Typhimurium	Human	17/08/2010	0	U302	S	S	S	S	S	S	S	S	S	S	S	S	S	4	13	17	13	0211	4-13-17-13-211
10-02880	Typhimurium	Human	13/08/2010	0	DT195	R	S	S	S	S	S	S	S	S	I	R	R	R	3	12	9	\N	0211	3-12-9-NA-211
10-02881	Typhimurium	Human	04/07/2010	0	RDNC	S	R	S	S	S	S	S	S	S	I	S	R	S	2	9	21	12	0212	2-9-21-12-212
10-02882	Typhimurium	Human	11/08/2010	0	DT35	S	S	S	S	S	S	S	S	S	S	S	S	S	3	14	10	\N	0311	3-14-10-NA-311
10-02896	Typhimurium	Human	19/08/2010	0	DT195	R	S	S	S	S	S	S	R	S	I	R	R	S	3	12	10	\N	0211	3-12-10-NA-211
10-02902	Typhimurium	Human	18/08/2010	0	DT195	R	S	S	S	S	S	S	S	S	I	R	R	R	3	12	10	\N	0211	3-12-10-NA-211
10-02904	Typhimurium	Human	18/08/2010	0	DT195	R	S	S	S	S	S	S	S	S	I	R	S	S	3	15	13	4	0311	3-15-13-4-311
10-02906	Typhimurium	Human	14/08/2010	0	DT195	R	S	S	S	S	S	R	R	S	I	R	R	R	3	15	8	\N	0211	3-15-8-NA-211
10-02908	Typhimurium	Human	16/08/2010	0	DT195	R	S	S	S	S	S	S	S	S	I	R	R	S	3	12	9	\N	0211	3-12-9-NA-211
10-02927	Typhimurium	Human	18/08/2010	0	DT193	R	S	S	S	S	S	S	S	S	I	R	R	R	3	12	10	\N	0211	3-12-10-NA-211
10-02942	Typhimurium	Human	20/08/2010	0	NT	S	S	S	S	S	S	S	S	S	S	S	S	S	4	9	10	9	0211	4-9-10-9-211
10-02949	Typhimurium	Human	19/08/2010	0	RDNC	R	R	S	R	S	S	S	S	S	S	I	R	R	4	16	14	8	0211	4-16-14-8-211
10-02963	Typhimurium	Human	20/08/2010	0	DT12	R	S	S	R	S	S	S	S	S	S	R	R	R	3	11	15	25	0311	3-11-15-25-311
10-02964	Typhimurium	Human	23/08/2010	0	DT195	R	S	S	S	S	S	S	S	S	I	R	R	S	3	12	10	\N	0211	3-12-10-NA-211
10-02969	Typhimurium	Human	18/08/2010	0	DT195	R	S	S	S	S	S	S	S	S	I	R	R	S	3	12	10	\N	0211	3-12-10-NA-211
10-02974	Typhimurium	Human	19/08/2010	0	RDNC	S	S	S	S	S	S	R	R	S	S	R	S	R	3	14	6	\N	0211	3-14-6-NA-211
10-02975	Typhimurium	Human	19/08/2010	0	DT12	R	S	S	R	S	S	S	S	S	S	R	R	R	3	14	18	14	0311	3-14-18-14-311
10-02977	Typhimurium	Human	19/08/2010	0	DT195	R	S	S	S	S	S	R	R	S	I	S	R	R	3	12	10	\N	0211	3-12-10-NA-211
10-02983	Typhimurium	Human	19/08/2010	0	DT195	R	S	S	S	S	S	S	S	S	I	R	R	S	3	14	9	\N	0211	3-14-9-NA-211
10-02992	Typhimurium	Human	10/08/2010	0	DT195	R	S	S	S	S	S	S	S	S	I	R	R	R	3	13	10	\N	0211	3-13-10-NA-211
10-03002	Typhimurium	Human	18/08/2010	0	DT195	R	S	S	S	S	S	S	S	S	I	R	R	R	3	12	10	\N	0211	3-12-10-NA-211
10-03004	Typhimurium	Human	20/08/2010	0	DT195	R	S	S	S	S	S	S	S	S	S	S	S	S	3	14	11	\N	0311	3-14-11-NA-311
10-03015	Typhimurium	Human	22/08/2010	0	RDNC	S	S	S	S	S	S	S	S	S	S	R	R	R	2	16	12	9	0105	2-16-12-9-105
10-03025	Typhimurium	Human	21/08/2010	0	DT195	R	S	S	S	S	S	S	S	S	I	R	R	S	3	12	10	\N	0211	3-12-10-NA-211
10-03030	Typhimurium	Human	12/08/2010	0	DT195	R	S	S	S	S	S	S	S	S	I	R	R	S	3	12	10	\N	0211	3-12-10-NA-211
10-03077	Typhimurium	Human	19/08/2010	0	DT195	R	S	S	S	S	S	S	S	S	I	R	R	R	3	12	10	\N	0211	3-12-10-NA-211
10-03081	Typhimurium	Human	27/07/2010	0	DT195	R	R	S	R	R	S	S	S	S	R	I	R	R	4	11	11	7	0211	4-11-11-7-211
10-03092	Typhimurium	Human	25/08/2010	0	DT195	R	S	S	S	S	S	S	S	S	I	R	R	R	3	12	10	\N	0211	3-12-10-NA-211
10-03095	Typhimurium	Human	25/08/2010	0	DT195	S	S	S	S	S	S	S	S	S	S	S	S	R	3	10	\N	7	\N	3-10-NA-7-NA
10-03119	Typhimurium	Human	21/08/2010	0	DT195	R	S	S	S	S	S	S	S	S	I	R	R	S	3	12	10	\N	0211	3-12-10-NA-211
10-03127	Typhimurium	Human	24/08/2010	0	DT195	R	S	S	S	S	S	S	S	S	I	R	R	S	3	12	10	\N	0211	3-12-10-NA-211
10-03130	Typhimurium	Human	03/08/2010	0	RDNC	R	S	S	S	S	S	S	S	S	I	R	R	S	3	12	11	\N	0211	3-12-11-NA-211
10-03137	Typhimurium	Human	25/08/2010	0	DT12	R	S	S	R	S	S	S	S	S	S	R	R	R	3	14	18	14	0311	3-14-18-14-311
10-03148	Typhimurium	Human	23/08/2010	0	DT195	R	S	S	S	S	S	S	S	S	I	R	R	R	3	12	10	\N	0211	3-12-10-NA-211
10-03172	Typhimurium	Human	30/08/2010	0	DT12	R	R	S	S	S	S	S	S	S	S	S	R	S	3	13	13	16	0311	3-13-13-16-311
10-03175	Typhimurium	Human	26/08/2010	0	RDNC	R	S	S	S	S	S	S	S	S	I	R	R	R	3	13	9	\N	0211	3-13-9-NA-211
10-03188	Typhimurium	Human	24/08/2010	0	DT195	R	S	S	S	S	S	S	S	S	I	R	R	S	3	12	9	\N	0211	3-12-9-NA-211
10-03191	Typhimurium	Human	26/08/2010	0	DT195	R	S	S	S	S	S	S	S	S	I	R	R	R	3	12	10	\N	0211	3-12-10-NA-211
10-03198	Typhimurium	Human	30/08/2010	0	DT195	R	S	S	S	S	S	S	S	S	S	S	S	S	3	15	11	\N	0311	3-15-11-NA-311
10-03201	Typhimurium	Human	31/08/2010	0	RDNC	R	S	S	S	S	S	S	S	S	I	R	R	S	3	12	11	\N	0211	3-12-11-NA-211
10-03221	Typhimurium	Human	30/08/2010	0	DT12	R	R	S	R	S	S	S	S	S	S	R	R	R	3	16	16	28	0311	3-16-16-28-311
10-03224	Typhimurium	Human	25/08/2010	0	DT195	R	S	S	S	S	S	S	S	S	S	S	S	S	3	15	10	\N	0311	3-15-10-NA-311
10-03238	Typhimurium	Human	30/08/2010	0	DT195	R	S	S	R	S	S	R	R	S	S	R	R	R	3	13	10	\N	0211	3-13-10-NA-211
10-03243	Typhimurium	Human	29/08/2010	0	DT195	R	S	S	S	S	S	S	S	S	I	R	R	R	3	13	8	\N	0211	3-13-8-NA-211
10-03250	Typhimurium	Human	31/08/2010	0	DT195	S	S	S	S	S	S	S	S	S	I	S	S	R	3	12	10	\N	0211	3-12-10-NA-211
10-03260	Typhimurium	Human	13/08/2010	0	DT195	R	S	S	S	S	S	S	S	S	I	R	R	S	3	12	10	\N	0211	3-12-10-NA-211
10-03263	Typhimurium	Human	16/08/2010	0	DT12	R	S	S	R	S	S	S	S	S	R	R	R	R	3	15	16	22	0311	3-15-16-22-311
10-03268	Typhimurium	Human	02/09/2010	0	DT195	R	S	S	S	S	S	S	S	S	S	S	S	S	3	16	10	\N	0311	3-16-10-NA-311
10-03275	Typhimurium	Human	27/08/2010	0	DT12	R	S	S	R	S	S	S	S	S	S	R	R	R	3	16	16	28	0311	3-16-16-28-311
10-03300	Typhimurium	Human	03/09/2010	0	DT12	R	S	S	R	S	S	S	S	S	S	R	R	R	3	15	14	24	0311	3-15-14-24-311
10-03309	Typhimurium	Human	05/09/2010	0	DT195	R	S	S	S	S	S	S	S	S	S	S	S	S	3	15	11	\N	0311	3-15-11-NA-311
10-03310	Typhimurium	Human	05/09/2010	0	DT195	S	S	S	S	S	S	S	S	S	S	S	S	R	3	10	14	7	0211	3-10-14-7-211
10-03316	Typhimurium	Human	10/09/2010	0	DT195	R	S	S	S	S	S	R	R	S	S	R	R	R	3	13	10	\N	0211	3-13-10-NA-211
10-03321	Typhimurium	Human	03/09/2010	0	DT195	R	S	S	S	S	S	S	S	S	I	R	R	S	3	12	10	\N	0211	3-12-10-NA-211
10-03322	Typhimurium	Human	04/09/2010	0	U311	R	S	S	S	S	S	S	S	S	S	R	R	R	3	14	10	\N	0211	3-14-10-NA-211
10-03324	Typhimurium	Human	01/09/2010	0	DT195	R	S	S	R	S	S	R	R	S	I	I	R	S	3	12	9	\N	0211	3-12-9-NA-211
10-03328	Typhimurium	Human	31/08/2010	0	DT41	S	S	S	S	S	S	S	S	S	S	S	S	S	2	10	20	8	0312	2-10-20-8-312
10-03343	Typhimurium	Human	03/09/2010	0	DT195	R	S	S	S	S	S	S	S	S	S	S	S	S	3	15	10	\N	0311	3-15-10-NA-311
10-03355	Typhimurium	Human	01/09/2010	0	DT195	R	S	S	S	S	S	R	R	S	S	R	R	R	3	13	10	\N	0211	3-13-10-NA-211
10-03400	Typhimurium	Human	06/09/2010	0	DT195	R	S	S	S	S	S	S	S	S	I	R	R	R	3	13	9	\N	0211	3-13-9-NA-211
10-03404	Typhimurium	Human	07/09/2010	0	DT195	S	S	S	S	S	S	S	S	S	S	S	S	R	3	10	14	7	0211	3-10-14-7-211
10-03417	Typhimurium	Human	09/09/2010	0	RDNC	S	S	S	S	S	S	S	S	S	S	S	S	S	2	11	11	11	0312	2-11-11-11-312
10-03434	Typhimurium	Human	22/08/2010	0	DT12	R	R	S	S	S	S	S	S	S	S	S	R	S	3	13	13	15	0311	3-13-13-15-311
10-03446	Typhimurium	Human	07/09/2010	0	DT195	R	S	S	S	S	S	R	R	S	S	R	R	R	3	13	10	\N	0211	3-13-10-NA-211
10-03449	Typhimurium	Human	08/09/2010	0	DT8	S	S	S	S	S	S	S	S	S	S	S	S	S	2	9	21	12	0212	2-9-21-12-212
10-03450	Typhimurium	Human	07/09/2010	0	DT195	R	S	S	S	S	S	S	S	S	I	R	R	R	3	12	8	\N	0211	3-12-8-NA-211
10-03455	Typhimurium	Human	08/09/2010	0	DT195	R	S	S	S	S	S	S	I	S	I	R	R	R	3	13	10	\N	0211	3-13-10-NA-211
10-03465	Typhimurium	Human	10/09/2010	0	U311	S	S	S	S	S	S	S	S	S	S	R	R	S	3	13	\N	11	0311	3-13-NA-11-311
10-03466	Typhimurium	Human	08/09/2010	0	DT195	R	S	S	S	S	S	S	S	S	S	S	S	S	3	15	11	\N	0311	3-15-11-NA-311
10-03478	Typhimurium	Human	08/09/2010	0	DT195	R	S	S	S	S	S	S	S	S	I	R	R	R	3	12	10	\N	0211	3-12-10-NA-211
10-03482	Typhimurium	Human	06/09/2010	0	DT195	R	S	S	S	S	S	S	S	S	S	S	S	S	3	15	12	\N	0311	3-15-12-NA-311
10-03488	Typhimurium	Human	09/09/2010	0	DT195	R	S	S	S	S	S	S	S	S	S	S	S	S	3	16	10	\N	0311	3-16-10-NA-311
10-03499	Typhimurium	Human	09/09/2010	0	DT195	R	S	S	S	S	S	S	S	S	I	R	R	R	3	13	10	\N	0211	3-13-10-NA-211
10-03516	Typhimurium	Human	13/09/2010	0	DT195	R	S	S	S	S	S	S	S	S	I	R	R	R	3	13	10	\N	0211	3-13-10-NA-211
10-03524	Typhimurium	Human	06/09/2010	0	DT195	R	S	S	S	S	S	S	S	S	S	S	S	S	3	17	10	\N	0311	3-17-10-NA-311
10-03530	Typhimurium	Human	10/09/2010	0	DT12	R	S	S	R	S	S	S	S	S	S	R	R	R	3	13	6	23	0311	3-13-6-23-311
10-03539	Typhimurium	Human	10/09/2010	0	NT	R	S	S	S	S	S	S	S	S	I	R	R	R	3	11	10	\N	0211	3-11-10-NA-211
10-03551	Typhimurium	Human	11/09/2010	0	U302	S	S	S	S	S	S	S	S	S	S	S	S	S	4	10	12	10	0211	4-10-12-10-211
10-03563	Typhimurium	Human	13/09/2010	0	NT	R	S	S	S	R	R	S	S	S	R	R	R	R	1	13	\N	\N	0014	1-13-NA-NA-14
10-03565	Typhimurium	Human	07/09/2010	0	U302	S	S	S	S	S	S	S	S	S	S	S	S	S	4	9	12	9	0211	4-9-12-9-211
10-03567	Typhimurium	Human	10/09/2010	0	NT	R	S	S	S	S	S	S	S	S	S	R	R	R	3	13	10	\N	0211	3-13-10-NA-211
10-03591	Typhimurium	Human	16/09/2010	0	RDNC	S	S	S	S	S	S	S	S	S	I	S	S	S	3	10	8	9	0211	3-10-8-9-211
10-03595	Typhimurium	Human	17/09/2010	0	DT195	R	S	S	S	S	S	S	S	S	I	R	R	S	3	12	10	\N	0211	3-12-10-NA-211
10-03599	Typhimurium	Human	15/09/2010	0	DT12	R	R	S	R	S	S	S	S	S	S	R	R	R	3	15	12	14	0311	3-15-12-14-311
10-03603	Typhimurium	Human	11/09/2010	0	DT195	R	S	S	S	S	S	S	S	S	I	R	R	R	3	13	10	\N	0211	3-13-10-NA-211
10-03605	Typhimurium	Human	16/08/2010	0	DT195	R	S	S	S	S	S	S	S	S	S	S	S	S	3	15	12	\N	0311	3-15-12-NA-311
10-03608	Typhimurium	Human	10/09/2010	0	DT193	R	S	S	S	S	S	S	S	S	I	R	R	R	3	13	10	\N	0211	3-13-10-NA-211
10-03611	Typhimurium	Human	15/09/2010	0	DT195	R	S	S	S	S	S	R	R	S	S	R	R	R	3	17	11	\N	0211	3-17-11-NA-211
10-03614	Typhimurium	Human	14/09/2010	0	DT193	R	S	S	S	S	S	S	S	S	I	R	R	R	3	13	10	\N	0211	3-13-10-NA-211
10-03619	Typhimurium	Human	14/09/2010	0	DT195	R	S	S	S	S	S	S	S	S	I	R	R	R	3	9	10	\N	0211	3-9-10-NA-211
10-03632	Typhimurium	Human	20/09/2010	0	RDNC	S	S	S	S	S	S	S	S	S	S	R	R	R	2	12	6	9	0212	2-12-6-9-212
10-03633	Typhimurium	Human	19/09/2010	0	DT195	R	S	S	S	S	S	S	S	S	S	S	S	S	3	17	11	\N	0311	3-17-11-NA-311
10-03643	Typhimurium	Human	13/09/2010	0	DT195	R	S	S	S	S	S	S	S	S	S	S	S	S	3	14	11	\N	0311	3-14-11-NA-311
10-03649	Typhimurium	Human	18/09/2010	0	DT12	S	S	S	S	S	S	S	S	S	S	R	R	S	3	14	22	14	0311	3-14-22-14-311
10-03659	Typhimurium	Human	17/09/2010	0	DT195	R	S	S	S	S	S	S	S	S	S	R	R	R	3	13	10	\N	0211	3-13-10-NA-211
10-03666	Typhimurium	Human	18/09/2010	0	U302	S	S	S	S	S	S	S	S	S	S	S	S	S	3	9	8	9	0211	3-9-8-9-211
10-03667	Typhimurium	Human	13/09/2010	0	NT	R	S	S	S	S	S	R	R	S	S	R	R	S	3	14	8	\N	0211	3-14-8-NA-211
10-03691	Typhimurium	Human	16/09/2010	0	DT35	S	S	S	S	S	S	S	S	S	I	S	S	S	3	13	10	\N	0311	3-13-10-NA-311
10-03695	Typhimurium	Human	15/09/2010	0	DT12	R	R	S	R	S	S	S	S	S	R	R	R	R	3	13	5	13	0311	3-13-5-13-311
10-03706	Typhimurium	Human	20/09/2010	0	DT35	S	S	S	S	S	S	S	S	S	S	S	S	S	3	13	10	\N	0311	3-13-10-NA-311
10-03709	Typhimurium	Human	14/09/2010	0	NT	R	S	S	S	S	S	S	S	S	I	R	R	R	3	13	10	\N	0211	3-13-10-NA-211
10-03720	Typhimurium	Human	21/09/2010	0	DT195	R	S	S	S	S	S	S	R	S	I	R	R	S	3	12	11	\N	0211	3-12-11-NA-211
10-03724	Typhimurium	Human	15/09/2010	0	DT195	R	S	S	S	S	S	S	S	S	I	R	R	R	1	13	10	\N	0112	1-13-10-NA-112
10-03727	Typhimurium	Human	17/09/2010	0	U302	S	S	S	S	S	S	S	S	S	S	S	S	S	3	15	1	19	0311	3-15-1-19-311
10-03732	Typhimurium	Human	13/09/2010	0	NT	R	S	S	S	S	S	S	S	S	S	S	S	S	3	15	11	\N	0311	3-15-11-NA-311
10-03741	Typhimurium	Human	18/09/2010	0	DT195	S	S	S	S	S	S	R	R	S	S	R	R	S	3	13	10	\N	0211	3-13-10-NA-211
10-03745	Typhimurium	Human	24/09/2010	0	DT195	R	S	S	S	S	S	S	R	S	I	R	R	R	3	13	10	\N	0211	3-13-10-NA-211
10-03748	Typhimurium	Human	23/09/2010	0	DT195	R	S	S	S	S	S	S	S	S	I	R	R	R	3	12	10	\N	0211	3-12-10-NA-211
10-03751	Typhimurium	Human	20/09/2010	0	DT195	R	S	S	S	S	S	S	S	S	I	R	R	R	3	13	10	\N	0211	3-13-10-NA-211
10-03776	Typhimurium	Human	24/09/2010	0	DT195	R	S	S	S	S	S	S	S	S	I	R	R	R	3	13	10	\N	0211	3-13-10-NA-211
10-03789	Typhimurium	Human	27/09/2010	0	DT195	S	S	S	S	S	S	S	S	S	S	S	S	S	3	13	8	\N	0211	3-13-8-NA-211
10-03799	Typhimurium	Human	06/09/2010	0	DT195	R	S	S	S	S	S	S	S	S	I	R	R	R	3	12	9	\N	0211	3-12-9-NA-211
10-03803	Typhimurium	Human	24/09/2010	0	NT	R	S	S	S	S	S	S	S	S	S	R	R	R	3	13	10	\N	0211	3-13-10-NA-211
10-03810	Typhimurium	Human	22/09/2010	0	DT195	R	S	S	S	S	S	R	R	S	S	R	R	R	3	14	9	\N	0211	3-14-9-NA-211
10-03811	Typhimurium	Human	19/09/2010	0	U311	R	S	S	S	S	S	S	S	S	S	R	R	R	3	14	10	\N	0211	3-14-10-NA-211
10-03812	Typhimurium	Human	10/09/2010	0	U302	R	S	S	S	S	S	S	S	S	S	S	S	S	3	16	10	\N	0311	3-16-10-NA-311
10-03822	Typhimurium	Human	23/09/2010	0	NT	R	S	S	S	S	S	S	S	S	S	S	S	S	3	15	11	\N	0311	3-15-11-NA-311
10-03825	Typhimurium	Human	24/09/2010	0	DT12	R	R	S	R	S	S	R	R	S	S	R	R	R	3	14	15	14	0311	3-14-15-14-311
10-03829	Typhimurium	Human	24/09/2010	0	DT195	R	S	S	S	S	S	S	S	S	S	S	S	S	3	15	10	\N	0311	3-15-10-NA-311
10-03843	Typhimurium	Human	06/09/2010	0	DT195	R	S	S	S	S	S	S	S	S	S	S	S	S	3	18	10	\N	0311	3-18-10-NA-311
10-03845	Typhimurium	Human	25/09/2010	0	DT195	R	S	S	S	S	S	R	R	R	I	R	R	R	3	12	10	\N	0211	3-12-10-NA-211
10-03866	Typhimurium	Human	24/09/2010	0	DT10	S	S	S	S	S	S	S	S	S	S	S	S	S	3	14	10	14	0105	3-14-10-14-105
10-03872	Typhimurium	Human	27/09/2010	0	DT12	R	S	S	R	S	S	S	S	S	R	R	R	R	3	15	10	23	0311	3-15-10-23-311
10-03887	Typhimurium	Human	21/09/2010	0	DT12	R	S	S	R	S	S	S	S	S	S	R	R	R	3	14	16	14	0311	3-14-16-14-311
10-03902	Typhimurium	Human	30/09/2010	0	DT12	R	R	S	R	S	S	S	S	S	R	R	R	R	3	15	10	23	0311	3-15-10-23-311
10-03914	Typhimurium	Human	02/09/2010	0	DT193	R	S	S	S	S	S	S	S	S	I	R	R	R	3	12	10	\N	0211	3-12-10-NA-211
10-03919	Typhimurium	Human	29/09/2010	0	DT193	S	S	S	S	S	S	R	R	S	I	R	R	S	3	12	7	\N	0211	3-12-7-NA-211
10-03922	Typhimurium	Human	30/09/2010	0	DT193	R	S	S	S	S	S	S	S	S	S	R	R	S	3	13	6	\N	0211	3-13-6-NA-211
10-03923	Typhimurium	Human	30/09/2010	0	DT193	R	S	S	S	S	S	S	S	S	S	R	R	R	3	15	11	\N	0211	3-15-11-NA-211
10-03931	Typhimurium	Human	01/10/2010	0	DT193	R	S	S	S	S	S	S	S	S	I	R	R	S	3	12	9	\N	0211	3-12-9-NA-211
10-03935	Typhimurium	Human	02/10/2010	0	DT195	S	S	S	S	S	S	S	S	S	S	S	S	S	3	13	8	\N	0211	3-13-8-NA-211
10-03936	Typhimurium	Human	02/10/2010	0	DT195	R	S	S	S	S	S	S	S	S	S	S	S	S	3	17	10	\N	0410	3-17-10-NA-410
10-03937	Typhimurium	Human	29/09/2010	0	DT116	S	S	S	S	S	S	S	S	S	S	I	S	S	4	9	10	9	0211	4-9-10-9-211
10-03944	Typhimurium	Human	28/09/2010	0	DT12	R	R	S	R	S	S	S	S	S	R	R	R	R	3	15	10	24	0410	3-15-10-24-410
10-03953	Typhimurium	Human	03/10/2010	0	DT195	S	S	S	S	S	S	S	S	S	S	S	S	S	3	12	9	\N	0211	3-12-9-NA-211
10-03962	Typhimurium	Human	28/09/2010	0	DT195	R	S	S	S	S	S	S	S	S	I	R	R	R	3	12	10	\N	0211	3-12-10-NA-211
10-03965	Typhimurium	Human	29/09/2010	0	NT	R	S	S	S	S	S	S	S	S	S	S	S	S	3	14	11	\N	0311	3-14-11-NA-311
10-03966	Typhimurium	Human	29/09/2010	0	DT193	R	S	S	S	S	S	S	S	S	I	R	R	R	3	13	10	\N	0211	3-13-10-NA-211
10-03979	Typhimurium	Human	29/09/2010	0	U311	R	S	S	S	S	S	S	S	R	S	R	R	R	3	10	13	\N	0211	3-10-13-NA-211
10-03993	Typhimurium	Human	01/10/2010	0	DT195	R	S	S	S	S	S	S	S	S	S	R	R	R	6	8	15	\N	0211	6-8-15-NA-211
10-03994	Typhimurium	Human	05/10/2010	0	DT193	R	S	S	S	S	S	S	S	S	I	R	R	R	3	12	9	\N	0211	3-12-9-NA-211
10-03995	Typhimurium	Human	30/09/2010	0	DT193	R	R	S	R	S	S	S	S	S	S	R	R	R	3	15	13	14	0410	3-15-13-14-410
10-03997	Typhimurium	Human	01/10/2010	0	DT104L	R	S	S	S	S	S	S	S	S	S	S	S	S	3	15	11	\N	0410	3-15-11-NA-410
10-04003	Typhimurium	Human	06/10/2010	0	DT193	R	S	S	S	S	S	R	R	R	S	S	R	S	3	14	11	\N	0311	3-14-11-NA-311
10-04016	Typhimurium	Human	02/10/2010	0	DT104L	R	R	S	R	S	S	S	S	S	S	R	R	R	3	11	5	\N	0111	3-11-5-NA-111
10-04028	Typhimurium	Human	03/10/2010	0	DT12	R	R	S	R	S	S	R	R	S	S	R	R	R	3	14	0	22	0311	3-14-0-22-311
10-04034	Typhimurium	Human	04/10/2010	0	NT	R	S	S	S	S	S	S	S	S	S	R	R	R	3	13	10	\N	0211	3-13-10-NA-211
10-04035	Typhimurium	Human	01/10/2010	0	DT195	R	S	S	S	S	S	S	S	S	S	S	S	S	3	15	11	\N	0410	3-15-11-NA-410
10-04039	Typhimurium	Human	05/10/2010	0	DT104L	R	R	S	R	S	S	S	S	S	S	R	R	R	3	15	13	14	0410	3-15-13-14-410
10-04043	Typhimurium	Human	06/10/2010	0	DT195	S	S	S	S	S	S	S	S	S	S	S	S	S	3	13	9	\N	0211	3-13-9-NA-211
10-04070	Typhimurium	Human	09/10/2010	0	RDNC	S	S	S	S	S	S	S	S	S	S	S	S	S	2	11	11	10	0411	2-11-11-10-411
10-04081	Typhimurium	Human	08/09/2010	0	DT104L	R	S	S	S	S	S	S	S	S	S	R	R	R	3	12	10	\N	0211	3-12-10-NA-211
10-04082	Typhimurium	Human	13/09/2010	0	DT12	R	R	S	R	S	S	S	S	S	R	R	R	R	3	14	16	22	0410	3-14-16-22-410
10-04105	Typhimurium	Human	11/10/2010	0	DT104L	R	R	S	R	S	S	S	S	S	R	R	R	R	3	15	10	23	0410	3-15-10-23-410
10-04107	Typhimurium	Human	05/10/2010	0	DT104L	R	R	S	R	S	S	S	S	S	R	R	R	R	3	15	10	23	0410	3-15-10-23-410
10-04113	Typhimurium	Human	11/10/2010	0	DT193	R	S	S	S	S	S	S	S	S	S	R	R	S	3	12	9	\N	0211	3-12-9-NA-211
10-04114	Typhimurium	Human	11/10/2010	0	DT193	R	S	S	S	S	S	S	S	S	I	R	R	S	3	12	9	\N	0211	3-12-9-NA-211
10-04168	Typhimurium	Human	06/10/2010	0	DT193	R	S	S	S	S	S	S	S	S	S	R	R	S	3	8	9	\N	0211	3-8-9-NA-211
10-04175	Typhimurium	Human	12/10/2010	0	DT193	R	S	S	S	S	S	S	S	S	S	S	S	S	3	15	13	\N	0510	3-15-13-NA-510
10-04178	Typhimurium	Human	23/09/2010	0	DT35	S	S	S	S	S	S	S	S	S	S	S	S	S	3	14	10	\N	0311	3-14-10-NA-311
10-04184	Typhimurium	Human	11/10/2010	0	DT104L	S	S	S	R	S	S	S	S	S	S	R	R	S	1	14	15	22	0311	1-14-15-22-311
10-04243	Typhimurium	Human	10/10/2010	0	DT195	R	S	S	S	S	S	S	S	S	S	S	S	S	3	16	9	\N	0311	3-16-9-NA-311
10-04247	Typhimurium	Human	13/10/2010	0	DT195	R	S	S	S	S	S	R	R	S	S	R	R	R	3	13	10	\N	0211	3-13-10-NA-211
10-04253	Typhimurium	Human	13/10/2010	0	DT35	S	S	S	S	S	S	S	S	S	S	S	S	S	3	11	6	8	0211	3-11-6-8-211
10-04275	Typhimurium	Human	11/10/2010	0	DT195	S	S	S	S	S	S	S	S	S	I	S	R	S	3	12	8	\N	0211	3-12-8-NA-211
10-04276	Typhimurium	Human	13/10/2010	0	DT193	R	S	S	R	S	S	R	R	S	S	R	R	R	3	14	11	\N	0311	3-14-11-NA-311
10-04292	Typhimurium	Human	18/10/2010	0	DT195	R	S	S	S	S	S	S	S	S	S	R	R	R	3	15	11	\N	0211	3-15-11-NA-211
10-04313	Typhimurium	Human	13/10/2010	0	DT195	R	S	S	S	S	S	S	S	S	I	R	R	R	3	14	9	\N	0211	3-14-9-NA-211
10-04319	Typhimurium	Human	14/10/2010	0	DT41	S	S	S	S	S	S	S	S	S	S	S	S	S	2	6	4	8	0212	2-6-4-8-212
10-04328	Typhimurium	Human	16/10/2010	0	DT193	R	S	S	S	S	S	S	S	S	S	R	R	S	3	12	9	\N	0211	3-12-9-NA-211
10-04377	Typhimurium	Human	19/10/2010	0	DT195	R	S	S	S	S	S	S	S	S	S	S	S	S	3	14	11	\N	0311	3-14-11-NA-311
10-04398	Typhimurium	Human	21/10/2010	0	DT104L	R	R	S	R	S	S	S	S	S	R	R	R	R	1	15	10	23	0410	1-15-10-23-410
10-04427	Typhimurium	Human	19/10/2010	0	DT193	R	S	S	S	S	S	S	S	S	S	S	S	S	3	15	10	\N	0410	3-15-10-NA-410
10-04437	Typhimurium	Human	20/10/2010	0	RDNC	R	S	S	S	S	S	S	S	S	I	R	R	S	3	12	11	\N	0211	3-12-11-NA-211
10-04439	Typhimurium	Human	15/10/2010	0	DT104L	R	R	S	R	S	S	S	S	S	R	R	R	R	3	15	10	23	0410	3-15-10-23-410
10-04441	Typhimurium	Human	19/10/2010	0	DT193	R	S	S	S	S	S	S	S	S	S	R	R	S	3	8	9	\N	0211	3-8-9-NA-211
10-04499	Typhimurium	Human	29/08/2010	0	DT104L	R	S	S	S	S	S	S	S	S	S	R	R	S	3	13	14	24	0410	3-13-14-24-410
10-04506	Typhimurium	Human	12/10/2010	0	DT193	R	S	S	S	S	S	S	S	S	S	R	R	R	3	13	10	\N	0211	3-13-10-NA-211
10-04515	Typhimurium	Human	20/10/2010	0	DT195	R	S	S	S	S	S	R	R	R	S	R	R	R	3	12	10	\N	0211	3-12-10-NA-211
10-04526	Typhimurium	Human	22/10/2010	0	DT193	R	S	S	S	S	S	S	S	S	S	R	R	R	3	13	10	\N	0211	3-13-10-NA-211
10-04566	Typhimurium	Human	24/10/2010	0	DT104L	R	R	S	R	S	S	S	S	S	S	R	R	R	3	13	14	14	0311	3-13-14-14-311
10-04597	Typhimurium	Human	01/11/2010	0	U302	S	S	S	S	S	S	S	S	S	S	S	S	S	4	9	10	9	0211	4-9-10-9-211
10-04600	Typhimurium	Human	30/10/2010	0	DT104L	R	S	S	R	S	S	S	S	S	R	R	R	R	3	15	10	23	0410	3-15-10-23-410
10-04602	Typhimurium	Human	28/10/2010	0	DT3	R	S	S	R	S	S	S	S	S	S	S	R	R	2	7	11	9	0309	2-7-11-9-309
10-04607	Typhimurium	Human	29/10/2010	0	DT56	S	S	S	S	S	S	S	S	S	S	S	S	R	3	9	7	8	0211	3-9-7-8-211
10-04613	Typhimurium	Human	26/10/2010	0	DT35	S	S	S	S	S	S	S	S	S	S	S	S	S	3	12	9	\N	0311	3-12-9-NA-311
10-04626	Typhimurium	Human	01/11/2010	0	DT56	S	S	S	S	S	S	S	S	S	S	S	S	R	3	9	7	8	0211	3-9-7-8-211
10-04628	Typhimurium	Human	30/10/2010	0	DT104L	R	S	S	R	S	S	S	S	S	R	R	R	R	3	15	10	23	0311	3-15-10-23-311
10-04630	Typhimurium	Human	02/11/2010	0	U302	S	S	S	S	S	S	S	S	S	S	S	S	S	4	17	17	7	0211	4-17-17-7-211
10-04636	Typhimurium	Human	27/10/2010	0	DT120	R	R	S	S	S	S	S	S	S	S	R	R	R	3	13	9	\N	0211	3-13-9-NA-211
10-04661	Typhimurium	Human	29/10/2010	0	DT120	R	S	S	S	S	S	R	R	S	I	R	R	R	3	12	9	\N	0211	3-12-9-NA-211
10-04665	Typhimurium	Human	02/11/2010	0	DT193	R	S	S	S	S	S	R	S	S	I	R	R	R	3	13	10	\N	0211	3-13-10-NA-211
10-04671	Typhimurium	Human	17/09/2010	0	DT195	R	S	S	S	S	S	S	S	S	S	S	S	S	3	13	11	\N	0311	3-13-11-NA-311
10-04690	Typhimurium	Human	01/11/2010	0	DT120	R	R	S	S	S	S	R	S	S	S	R	R	R	3	13	10	\N	0211	3-13-10-NA-211
10-04707	Typhimurium	Human	06/11/2010	0	DT104L	R	S	S	R	S	S	S	S	S	S	R	R	R	3	12	5	12	0311	3-12-5-12-311
10-04708	Typhimurium	Human	06/11/2010	0	DT104L	R	S	S	R	S	S	S	S	S	S	R	R	R	3	12	5	12	0311	3-12-5-12-311
10-04715	Typhimurium	Human	30/10/2010	0	DT120	R	S	S	S	S	S	R	R	S	S	R	R	R	3	13	10	\N	0211	3-13-10-NA-211
10-04717	Typhimurium	Human	05/11/2010	0	DT193	R	S	S	S	S	S	S	S	S	S	R	R	R	3	13	10	\N	0211	3-13-10-NA-211
10-04718	Typhimurium	Human	01/11/2010	0	DT56	S	S	S	S	S	S	S	S	S	S	S	S	R	3	9	7	8	0211	3-9-7-8-211
10-04755	Typhimurium	Human	02/11/2010	0	DT56	S	S	S	S	S	S	S	S	S	S	S	S	R	3	9	7	8	0211	3-9-7-8-211
10-04770	Typhimurium	Human	05/11/2010	0	DT56	S	S	S	S	S	S	S	S	S	S	S	S	R	3	9	7	8	0211	3-9-7-8-211
10-04807	Typhimurium	Human	15/11/2010	0	DT195	R	S	S	S	S	S	S	S	S	S	S	S	S	3	14	11	\N	0311	3-14-11-NA-311
10-04812	Typhimurium	Human	15/10/2010	0	DT12	R	S	S	R	S	S	S	S	S	S	R	R	R	3	14	12	25	0211	3-14-12-25-211
10-04841	Typhimurium	Human	04/11/2010	0	DT193	S	S	S	S	S	S	S	S	S	S	S	S	R	3	13	10	\N	0211	3-13-10-NA-211
10-04857	Typhimurium	Human	22/10/2010	0	DT104L	R	R	S	R	S	S	S	S	S	R	R	R	R	3	15	16	22	0311	3-15-16-22-311
10-04860	Typhimurium	Human	05/11/2010	0	RDNC	S	S	S	S	S	S	S	S	S	S	S	S	S	2	20	12	12	0212	2-20-12-12-212
10-04863	Typhimurium	Human	17/11/2010	0	RDNC	S	S	S	S	S	S	S	S	S	S	S	S	S	3	18	9	\N	0211	3-18-9-NA-211
10-04866	Typhimurium	Human	16/11/2010	0	DT104L	R	S	S	R	S	S	S	S	S	S	R	R	R	3	13	16	23	0410	3-13-16-23-410
10-04917	Typhimurium	Human	17/11/2010	0	DT7	S	S	S	S	S	S	S	S	S	S	S	S	S	3	14	10	\N	0211	3-14-10-NA-211
10-04918	Typhimurium	Human	18/11/2010	0	DT120	R	S	S	S	S	S	R	R	S	S	R	R	R	3	13	9	\N	0211	3-13-9-NA-211
10-04919	Typhimurium	Human	16/11/2010	0	DT120	R	S	S	S	S	S	S	S	S	S	R	R	R	3	13	10	\N	0211	3-13-10-NA-211
10-04924	Typhimurium	Human	12/11/2010	0	NT	R	S	S	S	S	S	R	R	S	S	R	R	R	3	13	9	\N	0211	3-13-9-NA-211
10-04948	Typhimurium	Human	22/11/2010	0	DT120	R	S	S	S	S	S	S	S	S	S	R	R	S	3	8	9	\N	0211	3-8-9-NA-211
10-04951	Typhimurium	Human	22/11/2010	0	DT195	R	S	S	S	S	S	S	S	S	S	S	S	S	3	14	11	\N	0311	3-14-11-NA-311
10-04971	Typhimurium	Human	15/11/2010	0	DT12	R	R	S	R	S	S	S	S	S	R	R	R	R	3	14	17	24	0311	3-14-17-24-311
10-04972	Typhimurium	Human	15/11/2010	0	DT120	R	S	S	S	S	S	R	R	S	S	R	R	R	3	14	9	\N	0211	3-14-9-NA-211
10-05014	Typhimurium	Human	20/11/2010	0	U302	S	S	S	S	S	S	S	S	S	S	S	S	S	4	9	12	9	0211	4-9-12-9-211
10-05018	Typhimurium	Human	23/11/2010	0	DT193	R	S	R	S	S	S	R	R	S	S	R	R	S	3	12	9	\N	0211	3-12-9-NA-211
10-05019	Typhimurium	Human	18/11/2010	0	RDNC	S	S	S	S	S	S	S	S	S	S	I	S	R	3	11	\N	\N	0211	3-11-NA-NA-211
10-05030	Typhimurium	Human	08/11/2010	0	U302	R	S	S	S	S	S	S	S	S	S	S	S	S	3	18	10	\N	0311	3-18-10-NA-311
10-05051	Typhimurium	Human	22/11/2010	0	DT193	R	S	S	S	S	S	S	S	S	S	R	R	R	3	11	9	\N	0211	3-11-9-NA-211
10-05069	Typhimurium	Human	24/11/2010	0	DT12	S	S	S	S	S	S	S	S	S	S	S	S	S	2	12	7	9	0212	2-12-7-9-212
10-05079	Typhimurium	Human	19/11/2010	0	U302	S	S	S	S	S	S	S	S	S	S	S	S	S	4	9	12	9	0211	4-9-12-9-211
10-05105	Typhimurium	Human	27/11/2010	0	U302	S	S	S	S	S	S	S	S	S	S	S	S	S	4	8	12	8	0211	4-8-12-8-211
10-05156	Typhimurium	Human	27/11/2010	0	DT1	R	S	S	S	S	S	S	S	S	S	R	S	S	3	19	5	\N	0311	3-19-5-NA-311
10-05175	Typhimurium	Human	28/11/2010	0	DT120	R	S	S	S	S	S	R	R	S	S	R	R	R	3	14	8	\N	0310	3-14-8-NA-310
10-05195	Typhimurium	Human	01/12/2010	0	DT193	R	S	S	S	S	S	S	S	S	S	S	S	S	3	16	10	\N	0410	3-16-10-NA-410
10-05210	Typhimurium	Human	04/12/2010	0	DT120	R	S	S	S	S	S	S	S	S	I	R	R	S	3	12	9	\N	0310	3-12-9-NA-310
10-05212	Typhimurium	Human	25/10/2010	0	DT193	R	S	S	S	S	S	S	S	S	S	S	S	S	3	14	12	\N	0410	3-14-12-NA-410
10-05245	Typhimurium	Human	01/12/2010	0	RDNC	S	S	S	S	S	S	S	S	S	I	S	S	S	3	12	9	\N	0310	3-12-9-NA-310
10-05265	Typhimurium	Human	04/12/2010	0	U311	R	S	S	S	S	S	S	S	S	S	R	R	R	3	11	8	\N	0310	3-11-8-NA-310
10-05291	Typhimurium	Human	06/12/2010	0	U311	R	S	S	S	S	S	S	S	S	S	R	R	R	3	11	8	\N	0310	3-11-8-NA-310
10-05293	Typhimurium	Human	08/12/2010	0	DT193	R	S	S	S	S	S	R	R	S	I	R	R	R	3	12	10	\N	0310	3-12-10-NA-310
10-05302	Typhimurium	Human	10/12/2010	0	DT193	R	S	S	S	S	S	R	R	S	I	R	R	R	3	14	9	\N	0410	3-14-9-NA-410
10-05359	Typhimurium	Human	12/12/2010	0	U302	R	S	S	S	S	S	S	S	S	S	S	S	S	3	15	10	\N	0410	3-15-10-NA-410
10-05371	Typhimurium	Human	14/12/2010	0	DT104L	S	S	S	S	S	S	S	S	S	S	R	R	S	3	14	13	14	0410	3-14-13-14-410
10-05389	Typhimurium	Human	12/12/2010	0	NT	R	S	S	S	S	S	S	S	S	S	R	R	R	3	16	11	\N	0410	3-16-11-NA-410
10-05418	Typhimurium	Human	14/12/2010	0	DT193	R	S	S	S	S	S	S	S	S	I	R	R	R	3	13	10	\N	0310	3-13-10-NA-310
10-05449	Typhimurium	Human	17/12/2010	0	DT193	R	S	S	R	S	S	R	R	S	S	S	R	R	3	15	9	\N	0410	3-15-9-NA-410
11-0002	Typhimurium	Human	02/01/2011	0	DT193	R	S	S	S	S	S	S	S	S	I	R	R	R	3	13	10	\N	0211	3-13-10-NA-211
11-0008	Typhimurium	Human	04/01/2011	0	DT104L	R	R	S	R	S	S	S	S	S	R	S	R	R	3	15	10	23	0311	3-15-10-23-311
11-0015	Typhimurium	Human	04/01/2011	0	DT208	R	S	S	S	S	S	R	R	S	S	S	R	R	3	15	10	\N	0311	3-15-10-NA-311
11-0024	Typhimurium	Human	01/01/2011	0	DT104L	S	S	S	S	S	S	S	S	S	S	R	R	S	3	9	13	21	0311	3-9-13-21-311
11-0029	Typhimurium	Human	04/01/2011	0	U311	R	S	S	S	S	S	S	S	R	S	R	R	R	3	11	8	\N	0211	3-11-8-NA-211
11-0035	Typhimurium	Human	11/01/2011	0	U311	R	S	S	S	S	S	S	S	S	S	R	R	R	3	11	8	\N	0211	3-11-8-NA-211
11-0046	Typhimurium	Human	05/01/2011	0	DT110	R	S	S	S	S	S	R	R	S	I	R	R	R	3	17	9	\N	0211	3-17-9-NA-211
11-0050	Typhimurium	Human	08/01/2011	0	DT120	R	S	S	S	S	S	R	R	S	S	R	R	R	3	13	10	\N	0211	3-13-10-NA-211
11-0052	Typhimurium	Human	07/01/2011	0	U311	R	S	S	S	S	S	S	S	S	S	R	R	R	3	11	8	\N	0211	3-11-8-NA-211
11-0060	Typhimurium	Human	09/01/2011	0	RDNC	S	S	S	S	S	S	S	S	S	S	S	S	S	3	17	10	\N	0211	3-17-10-NA-211
11-0079	Typhimurium	Human	04/01/2011	0	DT120	R	S	S	S	S	S	R	R	S	I	R	R	R	3	13	10	\N	0211	3-13-10-NA-211
11-0095	Typhimurium	Human	13/01/2011	0	DT120	R	S	S	S	S	S	S	S	S	I	R	R	R	3	11	11	\N	0211	3-11-11-NA-211
11-0109	Typhimurium	Human	14/01/2011	0	DT104L	S	S	S	S	S	S	S	S	S	S	R	R	S	3	9	13	21	0311	3-9-13-21-311
11-0121	Typhimurium	Human	08/01/2011	0	DT110	R	S	S	S	S	S	S	S	S	S	R	R	R	6	8	15	\N	0211	6-8-15-NA-211
11-0129	Typhimurium	Human	14/01/2011	0	DT194	S	S	S	S	S	S	S	S	S	S	S	S	S	3	14	11	\N	0311	3-14-11-NA-311
11-0137	Typhimurium	Human	18/01/2011	0	DT120	R	S	S	S	S	S	S	S	S	I	R	R	R	3	12	10	\N	0211	3-12-10-NA-211
11-0144	Typhimurium	Human	15/01/2011	0	DT120	R	S	S	S	S	S	S	S	S	S	R	R	R	5	10	12	\N	0211	5-10-12-NA-211
11-0163	Typhimurium	Human	22/01/2011	0	DT193	R	S	S	S	S	S	S	S	S	I	R	R	R	3	14	9	\N	0211	3-14-9-NA-211
11-0184	Typhimurium	Human	21/01/2011	0	DT120	R	S	S	S	S	S	S	S	S	I	R	R	R	3	12	9	\N	0211	3-12-9-NA-211
11-0190	Typhimurium	Human	08/01/2011	0	DT35	R	S	S	S	S	S	S	S	S	S	S	S	S	3	15	11	\N	0311	3-15-11-NA-311
11-0201	Typhimurium	Human	20/01/2011	0	DT120	S	S	S	S	S	S	R	R	S	R	S	R	R	3	13	9	\N	0211	3-13-9-NA-211
11-0210	Typhimurium	Human	23/01/2011	0	DT104L	R	R	S	R	S	S	S	S	S	R	R	R	R	3	15	10	23	0311	3-15-10-23-311
11-0215	Typhimurium	Human	\N	0	DT195	R	S	S	S	S	S	S	S	S	S	S	S	S	3	18	11	\N	0211	3-18-11-NA-211
11-0220	Typhimurium	Human	26/01/2011	0	DT195	R	S	S	S	S	S	R	R	S	S	S	R	R	3	15	10	\N	0311	3-15-10-NA-311
11-0225	Typhimurium	Human	28/01/2011	0	NT	R	S	S	S	S	S	R	R	R	S	R	S	R	3	14	9	\N	0211	3-14-9-NA-211
11-0256	Typhimurium	Human	01/02/2011	0	DT104L	S	S	S	S	S	S	S	S	S	S	R	R	S	3	9	13	18	0311	3-9-13-18-311
11-0268	Typhimurium	Human	02/02/2011	0	DT195	R	S	S	S	S	S	R	R	S	S	S	R	R	3	15	10	\N	0311	3-15-10-NA-311
11-0279	Typhimurium	Human	08/02/2011	0	NT	R	S	S	S	S	S	S	S	S	I	R	R	R	3	15	9	\N	0211	3-15-9-NA-211
11-0296	Typhimurium	Human	04/02/2011	0	DT32	S	S	S	S	S	S	S	S	S	S	S	S	R	3	10	8	9	0211	3-10-8-9-211
11-0324	Typhimurium	Human	04/02/2011	0	U311	R	S	S	S	S	S	S	S	S	S	R	R	R	3	11	8	\N	0211	3-11-8-NA-211
11-0335	Typhimurium	Human	07/02/2011	0	U302	S	S	S	S	S	S	S	S	S	S	S	S	R	4	14	18	7	0211	4-14-18-7-211
11-0337	Typhimurium	Human	08/02/2011	0	RDNC	S	S	S	R	S	S	R	R	S	S	I	R	R	9	14	0	8	0105	9-14-0-8-105
11-0344	Typhimurium	Human	15/02/2011	0	DT195	R	S	S	S	S	S	S	S	S	S	S	S	S	3	14	11	\N	0311	3-14-11-NA-311
11-0357	Typhimurium	Human	08/02/2011	0	DT153	S	S	S	S	S	S	S	S	S	S	S	S	S	2	16	9	13	0310	2-16-9-13-310
11-0361	Typhimurium	Human	11/02/2011	0	DT193	R	S	S	S	S	S	S	S	S	I	R	R	R	3	13	10	\N	0211	3-13-10-NA-211
11-0436	Typhimurium	Human	17/02/2011	0	DT195	R	S	S	S	S	S	S	S	S	S	S	S	S	3	17	11	\N	0211	3-17-11-NA-211
11-0444	Typhimurium	Human	18/02/2011	0	U302	R	R	S	R	S	S	S	S	S	S	R	R	R	3	18	16	17	0311	3-18-16-17-311
11-0455	Typhimurium	Human	12/02/2011	0	RDNC	S	S	S	S	S	S	S	S	S	S	S	S	S	2	16	9	13	0310	2-16-9-13-310
11-0478	Typhimurium	Human	21/02/2011	0	DT15A	S	S	S	S	S	S	S	S	S	S	R	R	R	3	15	7	15	0311	3-15-7-15-311
11-0510	Typhimurium	Human	21/02/2011	0	DT208	S	S	S	S	S	S	R	R	S	S	S	R	R	3	11	7	\N	0311	3-11-7-NA-311
11-0527	Typhimurium	Human	28/02/2011	0	DT195	R	S	S	S	S	S	S	S	S	S	S	S	S	3	17	10	\N	0311	3-17-10-NA-311
11-0545	Typhimurium	Human	23/02/2011	0	DT104L	R	S	S	R	S	S	S	S	S	S	R	R	R	3	14	16	23	0311	3-14-16-23-311
11-0550	Typhimurium	Human	26/02/2011	0	NT	S	S	S	S	S	S	R	R	S	I	S	R	S	3	15	11	\N	0311	3-15-11-NA-311
11-0577	Typhimurium	Human	03/03/2011	0	DT193	S	S	S	S	S	S	S	S	S	I	S	S	R	3	14	12	\N	0211	3-14-12-NA-211
11-0596	Typhimurium var. Copenhagen	Human	15/01/2011	1	DT138	R	S	S	S	S	S	S	S	I	S	R	R	S	3	13	11	\N	0211	3-13-11-NA-211
11-0600	Typhimurium var. Copenhagen	Human	04/02/2011	0	RDNC	R	S	S	S	S	S	R	R	S	I	R	R	R	3	14	11	\N	0211	3-14-11-NA-211
11-0625	Typhimurium	Human	02/03/2011	0	DT193	R	S	S	S	S	R	S	S	R	S	R	R	R	3	14	10	\N	0211	3-14-10-NA-211
11-0649	Typhimurium	Human	28/02/2011	0	DT195	R	S	S	S	S	S	R	R	S	S	S	R	R	3	14	12	\N	0211	3-14-12-NA-211
11-0666	Typhimurium	Human	08/03/2011	0	DT120	S	S	S	S	S	S	S	S	S	S	R	R	S	3	9	13	17	\N	3-9-13-17-NA
11-0676	Typhimurium	Human	07/03/2011	0	DT195	R	S	S	S	S	S	S	S	S	S	S	S	S	3	14	10	\N	0311	3-14-10-NA-311
11-0699	Typhimurium	Human	12/03/2011	0	DT195	S	S	S	S	S	S	S	S	S	R	R	R	R	2	21	17	11	0212	2-21-17-11-212
11-0713	Typhimurium	Human	14/03/2011	0	RDNC	S	S	S	S	S	S	S	S	S	S	S	S	S	3	14	11	\N	0311	3-14-11-NA-311
11-0805	Typhimurium	Human	15/03/2011	0	DT195	R	S	S	S	S	S	S	S	S	S	S	S	S	3	16	11	\N	0311	3-16-11-NA-311
11-0834	Typhimurium	Human	12/03/2011	0	DT193	R	S	S	S	S	S	R	R	R	I	R	R	R	3	13	10	\N	0211	3-13-10-NA-211
11-0841	Typhimurium	Human	17/03/2011	0	DT120	R	S	S	S	S	S	S	S	S	I	R	R	S	3	12	11	\N	0211	3-12-11-NA-211
11-0858	Typhimurium	Human	19/03/2011	0	DT104L	R	R	S	R	S	S	S	S	S	S	R	R	R	2	12	7	9	0212	2-12-7-9-212
11-0862	Typhimurium	Human	17/03/2011	0	DT193	R	S	S	R	S	S	R	R	S	I	R	R	S	3	13	8	\N	0211	3-13-8-NA-211
11-0899	Typhimurium	Human	18/03/2011	0	DT195	R	S	S	S	S	S	S	S	S	S	S	S	S	3	16	12	\N	0311	3-16-12-NA-311
11-0906	Typhimurium	Human	22/03/2011	0	DT195	R	S	S	S	S	S	S	S	S	S	S	S	S	3	13	8	\N	0211	3-13-8-NA-211
11-0927	Typhimurium	Human	23/03/2011	0	NT	R	S	S	S	S	S	S	S	S	S	S	S	S	3	16	9	\N	0311	3-16-9-NA-311
11-0944	Typhimurium	Human	26/03/2011	0	DT104L	R	R	S	R	S	S	S	S	S	S	R	R	R	3	17	16	11	0311	3-17-16-11-311
11-0961	Typhimurium	Human	24/03/2011	0	DT195	R	S	S	S	S	S	S	S	S	S	S	S	S	3	15	11	\N	0311	3-15-11-NA-311
11-0973	Typhimurium	Human	24/03/2011	0	DT120	R	S	S	S	S	S	S	S	S	S	R	R	R	3	12	10	\N	0211	3-12-10-NA-211
11-1013	Typhimurium	Human	31/03/2011	0	RDNC	S	S	S	S	S	S	S	S	S	S	S	S	S	3	10	7	8	0211	3-10-7-8-211
11-1015	Typhimurium	Human	29/03/2011	0	DT12	R	R	S	R	S	S	S	S	S	S	R	R	R	3	17	16	11	\N	3-17-16-11-NA
11-1020	Typhimurium	Human	01/04/2011	0	DT195	R	S	S	S	S	S	S	S	S	S	S	R	R	3	13	8	\N	0211	3-13-8-NA-211
11-1037	Typhimurium	Human	21/03/2011	0	RDNC	S	S	S	S	S	S	S	S	S	S	S	S	S	3	7	7	\N	0311	3-7-7-NA-311
11-1052	Typhimurium	Human	28/03/2011	0	DT195	R	S	S	S	S	S	S	S	S	S	S	S	S	3	16	12	\N	0311	3-16-12-NA-311
11-1058	Typhimurium	Human	05/04/2011	0	DT193	R	S	S	S	S	S	S	S	S	I	R	R	R	3	13	9	\N	0211	3-13-9-NA-211
11-1101	Typhimurium	Human	06/04/2011	0	DT120	R	R	S	R	S	S	S	S	S	S	R	R	R	3	17	16	11	0311	3-17-16-11-311
11-1155	Typhimurium	Human	13/04/2011	0	DT120	R	S	S	S	S	S	S	S	S	I	R	R	R	3	12	9	\N	0211	3-12-9-NA-211
11-1160	Typhimurium var. Copenhagen	Human	10/04/2011	0	DT104L	R	R	S	S	S	S	S	S	S	S	R	R	S	3	14	18	14	0311	3-14-18-14-311
11-1163	Typhimurium var. Copenhagen	Human	28/03/2011	1	DT138	R	S	S	S	S	S	S	S	I	I	R	R	S	3	13	11	\N	0211	3-13-11-NA-211
11-1164	Typhimurium var. Copenhagen	Human	28/03/2011	1	DT138	R	S	S	S	S	S	S	S	S	I	R	R	S	3	13	11	\N	0211	3-13-11-NA-211
11-1165	Typhimurium var. Copenhagen	Human	28/03/2011	1	DT138	R	S	S	S	S	S	S	S	I	S	R	R	S	3	13	11	\N	0211	3-13-11-NA-211
11-1166	Typhimurium var. Copenhagen	Human	26/03/2011	1	DT138	R	S	S	S	S	S	S	S	S	S	R	R	S	3	13	11	\N	0211	3-13-11-NA-211
11-1176	Typhimurium	Human	15/04/2011	0	DT193	R	S	S	S	S	S	S	S	S	I	R	R	R	3	13	10	28	0211	3-13-10-28-211
11-1190	Typhimurium	Human	12/04/2011	0	DT195	R	S	S	S	S	S	S	S	S	S	S	S	S	3	14	11	\N	0311	3-14-11-NA-311
11-1208	Typhimurium	Human	16/04/2011	0	DT120	R	S	S	S	S	S	S	S	S	R	R	R	R	3	13	9	\N	0211	3-13-9-NA-211
11-1223	Typhimurium	Human	19/04/2011	0	DT195	R	S	S	S	S	S	S	S	S	S	S	S	S	3	14	11	\N	0311	3-14-11-NA-311
11-1244	Typhimurium	Human	18/04/2011	0	NT	R	S	S	S	S	S	S	S	S	S	S	S	S	3	14	11	\N	0311	3-14-11-NA-311
11-1246	Typhimurium	Human	18/04/2011	0	DT195	R	S	S	S	S	S	S	S	S	S	S	S	S	3	14	11	\N	0311	3-14-11-NA-311
11-1248	Typhimurium	Human	21/04/2011	0	DT195	R	S	S	S	S	S	S	S	S	S	S	S	S	3	14	11	\N	0311	3-14-11-NA-311
11-1261	Typhimurium	Human	20/04/2011	0	DT195	R	S	S	R	S	S	R	R	S	I	I	R	S	3	13	8	\N	0211	3-13-8-NA-211
11-1294	Typhimurium	Human	20/04/2011	0	DT195	R	S	S	S	S	S	S	S	S	S	S	S	S	3	14	11	\N	0311	3-14-11-NA-311
11-1310	Typhimurium	Human	13/04/2011	0	DT195	R	S	S	S	S	S	S	S	S	S	S	R	R	3	13	8	\N	0211	3-13-8-NA-211
11-1323	Typhimurium	Human	27/04/2011	0	DT41	S	S	S	S	S	S	S	S	S	S	S	S	S	2	11	5	10	0212	2-11-5-10-212
11-1340	Typhimurium	Human	26/04/2011	0	DT195	R	S	S	S	S	S	S	S	S	S	S	S	S	3	14	11	\N	0311	3-14-11-NA-311
11-1376	Typhimurium	Human	30/04/2011	0	U311	R	S	S	S	S	S	S	S	S	S	R	R	R	3	13	10	\N	0211	3-13-10-NA-211
11-1390	Typhimurium	Human	03/05/2011	0	DT193	R	S	S	R	S	S	S	S	S	I	R	R	R	3	13	11	\N	0211	3-13-11-NA-211
11-1400	Typhimurium	Human	26/04/2011	0	DT104L	R	R	S	R	S	S	S	S	S	R	R	R	R	3	16	17	18	0311	3-16-17-18-311
11-1413	Typhimurium	Human	02/05/2011	0	DT195	S	S	S	R	S	S	R	R	S	I	I	R	R	1	13	8	\N	0211	1-13-8-NA-211
11-1420	Typhimurium	Human	01/05/2011	0	DT104L	R	R	S	R	S	S	S	S	S	S	R	R	R	3	13	16	15	0311	3-13-16-15-311
11-1456	Typhimurium	Human	10/05/2011	0	DT120	R	R	S	S	S	S	S	S	S	I	R	R	R	3	12	10	\N	0211	3-12-10-NA-211
11-1464	Typhimurium	Human	09/05/2011	0	DT104L	R	R	I	R	S	S	S	S	R	S	R	R	R	3	14	5	12	0311	3-14-5-12-311
11-1484	Typhimurium	Human	05/05/2011	0	DT193	R	S	S	S	S	S	R	R	S	S	S	R	R	3	16	9	\N	0311	3-16-9-NA-311
11-1518	Typhimurium	Human	13/05/2011	0	DT195	R	S	S	S	S	S	R	R	S	S	S	R	S	1	16	9	\N	0311	1-16-9-NA-311
11-1542	Typhimurium	Human	14/05/2011	0	DT195	R	R	S	S	S	S	S	S	S	S	S	R	S	3	13	8	\N	0211	3-13-8-NA-211
11-1551	Typhimurium	Human	16/05/2011	0	NT	S	S	S	S	S	S	S	S	S	S	S	S	S	4	9	10	10	0111	4-9-10-10-111
11-1557	Typhimurium	Human	18/05/2011	0	DT195	R	S	S	S	S	S	S	S	S	S	S	S	S	3	15	13	\N	0105	3-15-13-NA-105
11-1574	Typhimurium	Human	16/05/2011	0	DT120	R	R	S	R	S	S	S	S	S	S	R	R	R	11	11	18	20	0311	11-11-18-20-311
11-1593	Typhimurium	Human	13/05/2011	0	DT195	R	S	S	S	S	S	S	S	S	S	S	S	S	3	15	10	\N	0311	3-15-10-NA-311
11-1606	Typhimurium	Human	20/05/2011	0	DT120	R	S	S	S	S	S	R	R	S	S	R	R	R	3	13	9	\N	0211	3-13-9-NA-211
11-1622	Typhimurium	Human	20/05/2011	0	DT104L	R	S	S	R	S	S	S	S	S	S	R	R	R	3	14	10	14	0311	3-14-10-14-311
11-1642	Typhimurium	Human	13/05/2011	0	DT124	S	S	S	S	S	S	S	S	S	I	S	S	R	3	9	7	8	0211	3-9-7-8-211
11-1653	Typhimurium	Human	20/05/2011	0	DT195	R	S	S	S	S	S	S	S	S	S	S	S	S	3	17	12	\N	0311	3-17-12-NA-311
11-1672	Typhimurium	Human	25/05/2011	0	NT	S	S	S	S	S	S	S	S	S	S	S	S	S	4	9	11	9	0211	4-9-11-9-211
11-1673	Typhimurium	Human	27/05/2011	0	DT3	R	S	S	S	S	S	S	S	S	S	I	S	R	2	7	11	\N	0211	2-7-11-NA-211
11-1755	Typhimurium	Human	04/06/2011	0	DT120	R	S	S	S	S	S	S	S	S	I	R	R	R	3	13	11	\N	0211	3-13-11-NA-211
11-1768	Typhimurium	Human	03/06/2011	0	RDNC	R	S	S	S	S	S	S	S	S	I	R	R	R	3	12	9	\N	0211	3-12-9-NA-211
11-1777	Typhimurium	Human	01/06/2011	0	DT193	R	S	S	S	S	S	S	S	S	I	R	R	S	3	8	9	\N	0211	3-8-9-NA-211
11-1796	Typhimurium	Human	31/05/2011	0	DT193	R	S	S	S	S	S	S	S	S	S	R	S	R	3	15	11	\N	0311	3-15-11-NA-311
11-1828	Typhimurium	Human	14/06/2011	0	RDNC	S	S	S	S	S	S	S	S	S	S	S	S	S	2	16	9	13	0310	2-16-9-13-310
11-1846	Typhimurium	Human	14/06/2011	0	NT	R	S	S	S	S	S	S	S	S	I	R	R	R	3	13	9	\N	0211	3-13-9-NA-211
11-1853	Typhimurium	Human	10/06/2011	0	DT120	R	S	S	S	S	S	S	S	S	S	R	R	R	3	14	11	\N	0211	3-14-11-NA-211
11-1873	Typhimurium	Human	13/06/2011	0	DT120	R	S	S	S	S	S	R	R	S	S	R	R	R	0	15	8	\N	0211	0-15-8-NA-211
11-1900	Typhimurium	Human	28/05/2011	0	DT195	R	S	S	S	S	S	S	S	S	S	S	S	S	3	15	12	\N	0105	3-15-12-NA-105
11-1909	Typhimurium	Human	11/06/2011	0	DT195	S	S	S	S	S	S	S	S	S	S	S	S	R	3	10	8	9	0211	3-10-8-9-211
11-1920	Typhimurium	Human	20/06/2011	0	DT120	R	S	S	S	S	S	R	R	S	S	R	R	R	3	15	8	\N	0211	3-15-8-NA-211
11-1930	Typhimurium	Human	17/06/2011	0	DT193	R	S	S	S	S	S	S	S	S	S	S	S	S	3	14	11	\N	0311	3-14-11-NA-311
11-1939	Typhimurium	Human	15/06/2011	0	DT195	R	S	S	R	S	S	R	R	S	S	I	R	S	3	13	8	\N	0211	3-13-8-NA-211
11-1957	Typhimurium	Human	15/06/2011	0	DT208	S	S	S	S	S	S	R	R	S	S	S	R	R	3	14	10	\N	0311	3-14-10-NA-311
11-1960	Typhimurium	Human	21/06/2011	0	DT120	R	S	S	S	S	S	R	R	S	S	R	R	R	3	15	8	\N	0105	3-15-8-NA-105
11-1970	Typhimurium	Human	20/06/2011	0	DT104L	R	R	S	R	S	S	S	S	S	S	R	R	R	3	13	12	22	0311	3-13-12-22-311
11-1991	Typhimurium	Human	03/06/2011	0	DT120	R	S	S	S	S	S	S	S	S	I	R	R	R	3	12	10	\N	0211	3-12-10-NA-211
11-2005	Typhimurium	Human	02/06/2011	0	DT195	R	R	S	S	S	S	S	S	S	S	R	R	R	3	13	9	\N	0211	3-13-9-NA-211
11-2014	Typhimurium	Human	25/06/2011	0	DT195	R	S	S	R	S	S	R	R	S	S	R	R	R	3	14	8	\N	0211	3-14-8-NA-211
11-2020	Typhimurium	Human	26/06/2011	0	DT195	S	S	S	S	S	S	S	S	S	S	S	S	S	3	14	11	\N	0211	3-14-11-NA-211
11-2032	Typhimurium	Human	24/06/2011	0	DT195	S	S	S	S	S	S	S	S	S	S	I	S	R	3	10	24	7	0211	3-10-24-7-211
11-2038	Typhimurium	Human	24/06/2011	0	DT120	R	S	S	S	S	S	S	S	S	I	R	R	R	3	13	10	\N	0211	3-13-10-NA-211
11-2056	Typhimurium	Human	14/06/2011	0	DT120	R	S	S	S	S	S	S	S	S	S	R	R	R	3	12	9	\N	0211	3-12-9-NA-211
11-2063	Typhimurium	Human	31/05/2011	0	RDNC	R	S	S	S	S	S	S	S	S	S	S	R	S	3	13	8	\N	0311	3-13-8-NA-311
11-2087	Typhimurium	Human	27/06/2011	0	NT	S	S	S	S	S	S	R	R	S	S	S	R	R	3	10	7	\N	0311	3-10-7-NA-311
11-2110	Typhimurium	Human	28/06/2011	0	DT104L	R	S	S	R	S	S	S	S	S	S	R	R	R	3	13	12	22	0311	3-13-12-22-311
11-2132	Typhimurium	Human	29/06/2011	0	DT120	R	S	S	S	S	S	S	S	S	S	R	R	S	3	8	9	\N	0211	3-8-9-NA-211
11-2141	Typhimurium	Human	30/06/2011	0	DT120	R	S	S	S	S	S	S	S	S	S	R	R	R	3	13	10	\N	0211	3-13-10-NA-211
11-2150	Typhimurium	Human	04/07/2011	0	DT120	R	S	S	S	S	S	S	S	S	S	R	R	R	3	12	9	\N	0211	3-12-9-NA-211
11-2153	Typhimurium	Human	02/07/2011	0	U311	R	S	S	S	S	S	S	S	S	S	R	R	R	3	13	10	\N	0211	3-13-10-NA-211
11-2175	Typhimurium	Human	28/06/2011	0	DT2	S	S	S	S	S	S	S	S	S	S	S	S	S	2	12	11	12	0312	2-12-11-12-312
11-2194	Typhimurium	Human	20/04/2011	0	DT120	R	S	S	S	S	S	S	S	S	S	R	R	R	3	13	10	\N	0211	3-13-10-NA-211
11-2197	Typhimurium	Human	17/05/2011	0	DT195	R	S	S	S	S	S	R	R	S	S	R	R	R	3	12	9	\N	0211	3-12-9-NA-211
11-2209	Typhimurium	Human	07/07/2011	0	DT120	R	S	S	S	S	S	R	R	S	S	R	R	R	3	13	10	\N	0211	3-13-10-NA-211
11-2227	Typhimurium	Human	02/07/2011	0	DT120	R	S	S	R	S	S	S	S	S	S	R	R	R	3	17	9	\N	0211	3-17-9-NA-211
11-2232	Typhimurium	Human	09/07/2011	0	DT193	R	S	S	S	S	S	S	S	S	S	R	R	R	3	12	8	\N	0211	3-12-8-NA-211
11-2239	Typhimurium	Human	06/07/2011	0	RDNC	S	S	S	S	S	S	S	S	S	S	R	R	R	2	12	7	9	0212	2-12-7-9-212
11-2242	Typhimurium	Human	09/07/2011	0	NT	S	S	S	S	S	S	S	S	S	S	S	S	S	4	9	10	10	0111	4-9-10-10-111
11-2250	Typhimurium	Human	11/07/2011	0	RDNC	R	S	S	S	S	S	S	S	S	S	R	R	R	3	12	9	\N	0211	3-12-9-NA-211
11-2271	Typhimurium	Human	10/07/2011	0	DT195	R	S	S	S	S	S	S	S	S	S	S	S	S	3	15	10	\N	0311	3-15-10-NA-311
11-2277	Typhimurium	Human	05/07/2011	0	DT193	R	S	S	S	S	S	S	S	S	S	R	R	R	3	8	9	\N	0211	3-8-9-NA-211
11-2281	Typhimurium	Human	06/07/2011	0	DT193	R	S	S	S	S	S	S	S	S	S	R	R	S	9	8	9	\N	0211	9-8-9-NA-211
11-2290	Typhimurium	Human	11/07/2011	0	NT	S	S	S	R	S	S	R	R	S	S	S	R	R	4	9	10	10	0111	4-9-10-10-111
11-2299	Typhimurium	Human	16/06/2011	0	DT104L	R	R	S	R	S	S	S	S	S	S	R	R	R	3	14	17	22	0311	3-14-17-22-311
11-2316	Typhimurium	Human	11/07/2011	0	DT109L	S	S	S	S	S	S	S	S	S	S	S	S	S	3	14	8	\N	0311	3-14-8-NA-311
11-2319	Typhimurium	Human	12/07/2011	0	NT	S	S	S	S	S	S	S	S	S	S	S	S	S	4	9	10	10	0111	4-9-10-10-111
11-2321	Typhimurium	Human	12/07/2011	0	DT195	R	S	S	S	S	S	S	S	S	S	S	S	S	3	15	13	\N	0311	3-15-13-NA-311
11-2324	Typhimurium	Human	14/07/2011	0	DT193	R	S	S	S	S	S	S	S	S	I	R	R	R	3	12	8	\N	0211	3-12-8-NA-211
11-2326	Typhimurium	Human	11/07/2011	0	U302	R	S	S	S	S	S	S	S	S	S	S	S	S	3	16	10	\N	0311	3-16-10-NA-311
11-2335	Typhimurium	Human	13/07/2011	0	DT195	R	S	S	S	S	S	S	S	S	S	S	S	S	3	15	13	\N	0311	3-15-13-NA-311
11-2345	Typhimurium	Human	15/07/2011	0	DT193	R	S	S	S	S	S	S	S	S	S	S	S	S	3	15	13	4	0311	3-15-13-4-311
11-2370	Typhimurium	Human	15/07/2011	0	DT195	R	S	S	S	S	S	S	S	S	S	I	S	S	3	15	13	4	0105	3-15-13-4-105
11-2444	Typhimurium	Human	13/07/2011	0	DT195	R	S	S	S	S	S	S	S	S	S	S	S	S	3	15	13	\N	0008	3-15-13-NA-8
11-2455	Typhimurium	Human	19/07/2011	0	DT195	R	S	S	S	S	S	S	S	S	S	S	S	S	3	15	13	\N	0105	3-15-13-NA-105
11-2466	Typhimurium	Human	20/07/2011	0	RDNC	R	S	S	S	S	S	S	S	S	I	R	R	S	3	12	11	\N	0211	3-12-11-NA-211
11-2490	Typhimurium	Human	20/07/2011	0	NT	R	S	S	S	S	S	R	R	S	S	S	S	R	3	15	13	\N	0105	3-15-13-NA-105
11-2505	Typhimurium	Human	22/07/2011	0	DT193	R	S	S	S	S	S	S	S	S	S	R	R	S	3	8	9	\N	0211	3-8-9-NA-211
11-2513	Typhimurium	Human	18/07/2011	0	RDNC	R	S	S	S	S	S	S	S	S	I	R	R	S	3	12	11	\N	0211	3-12-11-NA-211
11-2526	Typhimurium	Human	22/07/2011	0	DT195	R	S	S	S	S	S	S	S	S	S	R	R	R	3	12	12	\N	0211	3-12-12-NA-211
11-2538	Typhimurium	Human	16/07/2011	0	DT195	R	S	S	S	S	S	S	S	S	S	S	S	S	3	15	13	4	0311	3-15-13-4-311
11-2550	Typhimurium	Human	26/07/2011	0	NT	S	S	S	S	S	S	S	S	S	S	R	R	R	2	21	17	11	0212	2-21-17-11-212
11-2560	Typhimurium	Human	13/07/2011	0	DT195	R	S	S	S	S	S	S	S	S	S	S	S	R	3	15	13	\N	0105	3-15-13-NA-105
11-2562	Typhimurium	Human	15/07/2011	0	RDNC	R	S	S	S	S	S	S	S	S	I	R	R	R	3	12	11	\N	0211	3-12-11-NA-211
11-2571	Typhimurium	Human	25/07/2011	0	DT195	R	S	S	S	S	S	R	R	S	S	R	R	R	3	15	12	\N	0105	3-15-12-NA-105
11-2577	Typhimurium	Human	24/07/2011	0	DT195	R	S	S	S	S	S	S	S	S	S	S	S	S	3	12	11	\N	0211	3-12-11-NA-211
11-2582	Typhimurium	Human	24/07/2011	0	DT195	R	S	S	S	S	S	S	S	S	S	S	S	S	3	15	13	4	0105	3-15-13-4-105
11-2586	Typhimurium	Human	28/07/2011	0	DT195	R	S	S	S	S	S	S	S	S	S	R	R	R	3	11	12	\N	0211	3-11-12-NA-211
11-2587	Typhimurium	Human	29/07/2011	0	NT	R	S	S	S	S	S	S	S	S	S	S	S	S	3	14	11	\N	0105	3-14-11-NA-105
11-2603	Typhimurium	Human	14/07/2011	0	DT195	R	S	S	S	S	S	S	S	S	S	S	S	S	3	15	10	\N	0105	3-15-10-NA-105
11-2617	Typhimurium	Human	\N	0	DT195	S	S	S	S	S	S	R	R	S	S	R	S	R	3	13	9	\N	0211	3-13-9-NA-211
11-2630	Typhimurium	Human	28/07/2011	0	DT12	S	S	S	S	S	S	S	S	S	S	S	S	S	3	14	10	\N	0311	3-14-10-NA-311
11-2650	Typhimurium	Human	30/07/2011	0	DT195	R	S	S	S	S	S	S	S	S	S	R	R	R	3	13	10	\N	0211	3-13-10-NA-211
11-2677	Typhimurium	Human	27/07/2011	0	DT120	R	S	S	S	S	S	R	S	S	I	R	R	R	3	12	11	\N	0211	3-12-11-NA-211
11-2686	Typhimurium	Human	02/08/2011	0	DT195	R	S	S	S	S	S	S	S	S	S	I	S	S	3	16	10	\N	0311	3-16-10-NA-311
11-2697	Typhimurium	Human	02/08/2011	0	DT120	R	S	S	S	S	S	R	R	S	S	S	R	R	3	14	8	\N	0105	3-14-8-NA-105
11-2700	Typhimurium	Human	31/07/2011	0	DT120	R	R	S	R	S	S	S	S	S	S	R	R	R	3	15	13	14	0105	3-15-13-14-105
11-2704	Typhimurium	Human	03/08/2011	0	RDNC	R	S	S	S	S	S	S	S	S	I	R	R	S	3	12	11	\N	0211	3-12-11-NA-211
11-2719	Typhimurium	Human	02/08/2011	0	DT195	R	S	S	S	S	S	S	S	S	S	R	R	R	3	14	12	\N	0211	3-14-12-NA-211
11-2722	Typhimurium	Human	12/07/2011	0	NT	S	S	S	S	S	S	S	S	S	S	S	S	S	4	9	10	10	0111	4-9-10-10-111
11-2725	Typhimurium	Human	25/07/2011	0	DT195	S	S	S	S	S	S	S	S	S	S	S	S	R	3	13	7	\N	0211	3-13-7-NA-211
11-2731	Typhimurium	Human	01/08/2011	0	DT1	S	S	S	S	S	S	S	S	S	S	I	S	S	3	11	16	23	0311	3-11-16-23-311
11-2749	Typhimurium	Human	04/08/2011	0	DT120	S	S	S	S	S	S	R	R	S	S	I	S	S	3	14	9	\N	0211	3-14-9-NA-211
11-2759	Typhimurium var. Copenhagen	Human	04/08/2011	0	NT	R	S	S	S	S	S	R	R	S	S	R	R	R	3	12	10	\N	0211	3-12-10-NA-211
11-2760	Typhimurium	Human	04/08/2011	0	DT120	R	S	S	S	S	S	S	S	S	I	R	R	R	3	12	10	\N	0211	3-12-10-NA-211
11-2763	Typhimurium	Human	06/08/2011	0	RDNC	R	S	S	S	S	S	S	S	S	I	R	R	S	3	12	11	\N	0211	3-12-11-NA-211
11-2769	Typhimurium	Human	06/08/2011	0	DT120	R	S	S	S	S	S	R	R	S	S	R	R	R	3	13	9	\N	0211	3-13-9-NA-211
11-2773	Typhimurium	Human	\N	0	RDNC	S	S	S	S	S	S	S	S	S	S	S	S	S	2	21	17	8	0212	2-21-17-8-212
11-2774	Typhimurium	Human	06/08/2011	0	DT195	R	S	S	S	S	S	R	R	S	I	R	R	R	3	12	9	\N	0211	3-12-9-NA-211
11-2781	Typhimurium	Human	03/08/2011	0	DT1	S	S	S	S	S	S	S	S	S	S	S	S	S	3	11	16	23	0311	3-11-16-23-311
11-2789	Typhimurium	Human	02/08/2011	0	DT195	R	S	S	S	S	S	S	S	S	R	R	R	R	3	13	10	\N	0211	3-13-10-NA-211
11-2790	Typhimurium	Human	03/08/2011	0	U311	S	S	S	S	S	S	S	S	S	S	S	S	R	3	11	11	\N	0211	3-11-11-NA-211
11-2797	Typhimurium	Human	\N	0	DT195	R	S	S	S	S	S	S	S	S	S	S	S	S	3	14	11	\N	0311	3-14-11-NA-311
11-2800	Typhimurium	Human	08/08/2011	0	RDNC	S	S	S	S	S	S	S	S	S	S	S	S	S	2	21	17	8	0212	2-21-17-8-212
11-2819	Typhimurium	Human	07/08/2011	0	DT195	R	S	S	S	S	S	S	S	S	S	S	S	S	3	14	11	\N	0311	3-14-11-NA-311
11-2825	Typhimurium	Human	11/07/2011	0	DT195	S	S	S	S	S	S	S	S	S	S	R	S	S	3	14	11	\N	0211	3-14-11-NA-211
11-2830	Typhimurium	Human	03/08/2011	0	DT195	R	S	S	S	S	S	S	S	S	S	R	S	R	3	19	9	\N	0211	3-19-9-NA-211
11-2847	Typhimurium	Human	10/08/2011	0	DT195	R	S	S	S	S	S	S	S	S	I	R	R	R	3	13	10	\N	0211	3-13-10-NA-211
11-2848	Typhimurium	Human	10/08/2011	0	DT10	S	S	S	S	S	S	R	S	S	S	I	S	S	3	24	\N	\N	0211	3-24-NA-NA-211
11-2853	Typhimurium	Human	09/08/2011	0	DT1	S	S	S	S	S	S	S	S	S	S	I	S	S	3	11	16	23	0311	3-11-16-23-311
11-2862	Typhimurium	Human	11/08/2011	0	RDNC	R	R	S	S	S	S	R	S	S	I	R	R	S	3	12	11	\N	0211	3-12-11-NA-211
11-2872	Typhimurium	Human	10/08/2011	0	DT195	R	S	S	S	S	S	R	R	I	I	R	R	R	3	12	10	\N	0211	3-12-10-NA-211
11-2873	Typhimurium	Human	11/08/2011	0	DT193	R	S	S	S	S	S	S	S	S	I	R	R	R	3	12	10	\N	0211	3-12-10-NA-211
11-2874	Typhimurium	Human	11/08/2011	0	NT	R	S	S	S	S	S	R	S	S	S	S	S	S	3	15	10	\N	0311	3-15-10-NA-311
11-2876	Typhimurium	Human	12/08/2011	0	NT	R	S	S	S	S	S	S	S	S	S	S	S	S	3	15	10	\N	0311	3-15-10-NA-311
11-2888	Typhimurium	Human	11/08/2011	0	DT32	S	S	S	S	S	S	S	S	S	S	S	S	R	3	10	11	7	0211	3-10-11-7-211
11-2890	Typhimurium	Human	10/08/2011	0	RDNC	S	S	S	S	S	S	S	S	S	S	S	S	R	3	12	9	\N	0211	3-12-9-NA-211
11-2895	Typhimurium	Human	11/08/2011	0	DT120	R	R	S	R	S	S	S	S	S	S	I	R	R	4	14	10	7	0211	4-14-10-7-211
11-2897	Typhimurium	Human	30/07/2011	0	DT104L	S	S	S	S	S	S	S	S	S	S	R	R	S	3	14	19	12	0311	3-14-19-12-311
11-2901	Typhimurium	Human	27/06/2011	0	NT	R	S	S	S	S	S	S	S	S	S	S	S	S	3	15	10	\N	0311	3-15-10-NA-311
11-2907	Typhimurium	Human	13/08/2011	0	DT193	R	S	S	S	S	S	S	S	S	S	R	R	S	3	7	10	\N	0211	3-7-10-NA-211
11-2914	Typhimurium	Human	10/08/2011	0	RDNC	R	S	S	S	S	S	S	S	S	R	S	S	S	3	17	8	\N	0211	3-17-8-NA-211
11-2930	Typhimurium	Human	11/08/2011	0	DT195	R	S	S	S	S	S	S	S	S	S	R	S	R	3	19	9	\N	0211	3-19-9-NA-211
11-2934	Typhimurium	Human	04/08/2011	0	DT2	S	S	S	S	S	S	S	S	S	S	S	S	S	2	10	12	12	0312	2-10-12-12-312
11-2939	Typhimurium	Human	17/08/2011	0	U302	S	S	S	S	S	S	S	S	S	S	S	S	S	4	8	10	9	0211	4-8-10-9-211
11-2944	Typhimurium	Human	08/08/2011	0	RDNC	R	S	S	S	S	S	S	S	S	I	R	R	S	3	11	11	\N	0211	3-11-11-NA-211
11-2963	Typhimurium	Human	17/08/2011	0	DT193	R	S	S	S	S	S	S	S	S	I	R	R	R	3	11	9	\N	0211	3-11-9-NA-211
11-2977	Typhimurium	Human	17/08/2011	0	DT120	R	S	S	R	S	R	R	R	S	R	R	R	R	3	15	7	\N	0211	3-15-7-NA-211
11-2978	Typhimurium	Human	17/08/2011	0	DT120	R	S	S	R	S	S	S	S	S	S	R	R	R	3	15	13	24	0311	3-15-13-24-311
11-2985	Typhimurium	Human	20/08/2011	0	DT104L	R	S	S	R	S	S	S	S	S	S	R	R	R	3	14	10	15	0311	3-14-10-15-311
11-2988	Typhimurium	Human	20/08/2011	0	DT195	R	S	S	S	S	S	S	S	S	S	S	S	S	3	15	12	\N	0311	3-15-12-NA-311
11-3000	Typhimurium	Human	22/08/2011	0	U302	S	S	S	S	S	S	S	S	S	S	S	S	R	3	15	11	\N	0311	3-15-11-NA-311
11-3005	Typhimurium	Human	\N	0	DT12	S	S	S	S	S	S	S	S	S	S	S	S	S	5	14	11	8	0211	5-14-11-8-211
11-3006	Typhimurium	Human	22/08/2011	0	DT195	R	S	S	R	S	S	R	R	S	I	I	R	S	3	12	8	\N	0211	3-12-8-NA-211
11-3010	Typhimurium	Human	16/08/2011	0	DT193	R	S	S	S	S	S	S	S	S	I	R	R	R	3	14	9	\N	0211	3-14-9-NA-211
11-3016	Typhimurium	Human	20/08/2011	0	DT104L	R	S	S	R	S	S	R	R	S	S	R	R	R	3	15	18	12	0311	3-15-18-12-311
11-3024	Typhimurium	Human	06/08/2011	0	DT193	R	S	S	S	S	S	S	S	S	I	R	R	R	3	11	8	\N	0211	3-11-8-NA-211
11-3026	Typhimurium	Human	17/08/2011	0	DT195	R	S	S	S	S	S	S	S	S	S	S	S	S	3	15	13	\N	0311	3-15-13-NA-311
11-3027	Typhimurium	Human	24/08/2011	0	DT110	R	S	S	S	S	S	S	S	S	I	S	S	S	3	11	10	\N	0211	3-11-10-NA-211
11-3029	Typhimurium	Human	20/08/2011	0	DT120	R	S	S	R	S	S	R	R	S	R	R	R	R	3	13	9	\N	0211	3-13-9-NA-211
11-3034	Typhimurium	Human	22/08/2011	0	DT193	R	S	S	S	S	S	S	S	S	S	R	R	R	3	10	\N	\N	0211	3-10-NA-NA-211
11-3039	Typhimurium	Human	16/08/2011	0	DT193	R	S	S	S	S	S	S	S	S	I	R	R	S	3	7	9	\N	0211	3-7-9-NA-211
11-3045	Typhimurium	Human	24/08/2011	0	DT208	R	S	S	S	S	S	S	S	S	I	R	R	R	3	9	10	\N	0211	3-9-10-NA-211
11-3048	Typhimurium	Human	24/08/2011	0	DT208	S	S	S	S	S	S	S	S	S	S	S	S	R	3	9	11	10	0211	3-9-11-10-211
11-3054	Typhimurium	Human	24/08/2011	0	DT193	R	S	S	S	S	S	S	S	S	I	R	R	R	3	11	8	\N	0211	3-11-8-NA-211
11-3058	Typhimurium	Human	20/08/2011	0	DT208	R	S	S	S	S	S	S	S	S	S	S	S	S	3	15	13	\N	0311	3-15-13-NA-311
11-3059	Typhimurium	Human	20/08/2011	0	DT208	R	S	I	S	S	S	R	R	S	S	S	R	S	3	15	13	\N	0311	3-15-13-NA-311
11-3062	Typhimurium	Human	24/08/2011	0	DT195	R	S	S	S	S	S	S	S	S	S	S	S	S	3	15	10	\N	0311	3-15-10-NA-311
11-3067	Typhimurium	Human	25/08/2011	0	DT208	S	S	S	S	S	S	S	S	S	S	S	S	R	3	10	11	10	0211	3-10-11-10-211
11-3068	Typhimurium	Human	29/08/2011	0	DT193	R	S	S	S	S	S	S	S	S	I	R	R	R	3	12	8	\N	0211	3-12-8-NA-211
11-3070	Typhimurium	Human	24/08/2011	0	DT193	R	S	S	S	S	S	S	S	S	I	R	R	R	3	12	10	\N	0211	3-12-10-NA-211
11-3071	Typhimurium	Human	23/08/2011	0	DT104L	S	S	S	S	S	S	S	S	S	S	S	S	S	3	11	13	18	0311	3-11-13-18-311
11-3078	Typhimurium	Human	25/08/2011	0	DT195	R	S	S	S	S	S	S	S	S	S	S	S	S	3	15	11	\N	0311	3-15-11-NA-311
11-3088	Typhimurium	Human	23/08/2011	0	RDNC	R	S	S	S	S	S	S	S	S	I	R	R	R	3	11	10	\N	0211	3-11-10-NA-211
11-3090	Typhimurium	Human	30/08/2011	0	DT195	R	S	S	S	S	S	S	S	S	S	S	S	S	3	15	10	\N	0311	3-15-10-NA-311
11-3091	Typhimurium	Human	30/08/2011	0	DT120	R	S	S	S	S	S	S	S	S	S	R	R	R	3	9	10	\N	0211	3-9-10-NA-211
11-3100	Typhimurium	Human	21/07/2011	0	DT195	R	S	S	S	S	S	S	S	S	S	S	S	S	3	15	13	\N	0311	3-15-13-NA-311
11-3103	Typhimurium	Human	\N	0	DT193	R	S	S	S	S	S	S	S	S	S	R	R	R	5	8	13	9	0211	5-8-13-9-211
11-3107	Typhimurium	Human	02/08/2011	0	DT120	R	S	S	S	S	S	R	R	S	S	R	R	R	3	13	9	\N	0211	3-13-9-NA-211
11-3114	Typhimurium	Human	22/08/2011	0	DT104L	R	R	S	S	S	S	S	S	S	S	S	R	S	3	11	13	22	0311	3-11-13-22-311
11-3122	Typhimurium	Human	22/08/2011	0	DT195	R	S	S	S	S	S	S	S	S	S	S	S	S	3	15	9	\N	0311	3-15-9-NA-311
11-3143	Typhimurium	Human	27/08/2011	0	RDNC	S	S	S	S	S	S	S	S	S	S	I	S	R	2	11	7	13	0308	2-11-7-13-308
11-3148	Typhimurium	Human	30/08/2011	0	DT193	R	S	S	S	S	S	S	S	S	I	R	R	R	3	12	10	\N	0211	3-12-10-NA-211
11-3155	Typhimurium	Human	29/08/2011	0	NT	R	S	S	S	S	S	S	S	S	I	R	R	R	3	12	10	\N	0211	3-12-10-NA-211
11-3156	Typhimurium	Human	31/08/2011	0	DT193	R	S	S	S	S	S	R	R	S	I	R	R	R	3	12	8	\N	0211	3-12-8-NA-211
11-3173	Typhimurium	Human	29/08/2011	0	DT193	R	S	S	S	S	S	S	S	S	I	R	R	R	3	12	8	\N	0211	3-12-8-NA-211
11-3176	Typhimurium	Human	28/08/2011	0	DT193	R	S	S	S	S	S	S	S	S	I	R	R	R	3	12	10	\N	0211	3-12-10-NA-211
11-3183	Typhimurium	Human	30/08/2011	0	DT193	R	S	S	S	S	S	S	S	S	S	R	R	R	3	11	8	\N	0212	3-11-8-NA-212
11-3195	Typhimurium	Human	01/09/2011	0	DT104L	R	R	S	R	S	S	S	S	S	S	R	R	R	3	15	16	20	\N	3-15-16-20-NA
11-3199	Typhimurium	Human	31/08/2011	0	DT195	S	S	S	S	S	S	S	S	S	S	S	S	R	3	10	11	10	\N	3-10-11-10-NA
11-3200	Typhimurium	Human	01/09/2011	0	DT120	R	S	S	S	S	S	S	S	S	I	R	R	R	3	9	10	\N	0308	3-9-10-NA-308
11-3203	Typhimurium	Human	02/09/2011	0	DT193	R	S	S	S	S	S	S	S	S	S	R	R	R	3	12	10	\N	0211	3-12-10-NA-211
11-3207	Typhimurium	Human	01/09/2011	0	DT110	S	S	S	S	S	S	S	S	S	S	S	S	R	3	12	10	\N	0211	3-12-10-NA-211
11-3213	Typhimurium	Human	30/08/2011	0	DT193	R	S	S	S	S	S	S	S	S	S	S	S	S	3	11	10	\N	\N	3-11-10-NA-NA
11-3214	Typhimurium	Human	04/09/2011	0	DT110	S	S	S	S	S	S	S	S	S	I	S	S	R	3	12	10	\N	0311	3-12-10-NA-311
11-3220	Typhimurium	Human	01/09/2011	0	DT195	R	S	S	S	S	S	R	R	S	R	S	R	R	3	16	10	\N	0311	3-16-10-NA-311
11-3224	Typhimurium	Human	25/08/2011	0	RDNC	S	S	S	S	S	S	S	S	S	S	S	S	S	3	17	9	\N	0211	3-17-9-NA-211
11-3229	Typhimurium	Human	02/09/2011	0	NT	R	S	S	S	S	S	S	S	S	S	R	R	R	3	12	9	\N	0211	3-12-9-NA-211
11-3241	Typhimurium	Human	05/09/2011	0	DT195	R	S	S	S	S	S	S	S	S	S	S	S	S	3	15	13	\N	0311	3-15-13-NA-311
11-3251	Typhimurium	Human	05/09/2011	0	DT195	R	S	S	S	S	S	S	S	S	S	S	S	S	3	15	12	\N	0311	3-15-12-NA-311
11-3253	Typhimurium	Human	05/09/2011	0	DT195	R	S	S	S	S	S	S	S	S	S	S	S	S	3	15	13	4	0311	3-15-13-4-311
11-3259	Typhimurium	Human	01/09/2011	0	NT	S	S	S	S	S	S	S	S	S	S	R	R	R	2	21	17	11	0212	2-21-17-11-212
11-3266	Typhimurium	Human	05/09/2011	0	RDNC	S	S	S	S	S	S	S	S	S	S	S	S	S	3	11	9	\N	0308	3-11-9-NA-308
11-3270	Typhimurium	Human	06/09/2011	0	DT195	R	S	S	S	S	S	S	S	S	S	S	S	S	3	15	12	\N	0311	3-15-12-NA-311
11-3273	Typhimurium	Human	\N	0	DT193	R	S	S	S	S	S	S	S	S	I	R	R	S	3	9	9	\N	0211	3-9-9-NA-211
11-3275	Typhimurium	Human	30/08/2011	0	RDNC	R	S	S	S	S	S	S	S	S	I	R	R	S	3	12	11	\N	0211	3-12-11-NA-211
11-3289	Typhimurium	Human	06/09/2011	0	RDNC	R	S	S	S	S	S	S	S	S	S	R	R	R	3	17	9	\N	0211	3-17-9-NA-211
11-3293	Typhimurium	Human	01/09/2011	0	RDNC	S	S	S	S	S	S	S	S	S	I	S	S	R	3	12	10	\N	0211	3-12-10-NA-211
11-3300	Typhimurium	Human	07/09/2011	0	DT195	R	S	S	S	S	S	S	S	S	S	S	S	S	3	15	13	\N	0311	3-15-13-NA-311
11-3311	Typhimurium	Human	08/09/2011	0	U311	R	S	S	S	S	S	S	S	S	S	R	R	S	3	15	13	\N	0311	3-15-13-NA-311
11-3321	Typhimurium	Human	07/09/2011	0	DT195	R	S	S	S	S	S	S	S	S	S	S	S	S	3	16	17	23	0311	3-16-17-23-311
11-3336	Typhimurium	Human	06/09/2011	0	DT193	R	S	S	S	S	S	S	S	S	S	S	S	S	3	15	13	\N	0311	3-15-13-NA-311
11-3342	Typhimurium	Human	13/07/2011	0	DT193	R	S	S	S	S	S	R	R	S	S	R	R	R	3	14	11	21	0308	3-14-11-21-308
11-3355	Typhimurium	Human	31/08/2011	0	DT104L	R	R	S	R	S	S	S	S	S	I	R	R	R	3	14	11	21	0311	3-14-11-21-311
11-3360	Typhimurium	Human	10/09/2011	0	DT110	R	S	S	S	S	S	S	S	S	I	S	S	S	3	12	10	\N	0211	3-12-10-NA-211
11-3366	Typhimurium	Human	08/09/2011	0	DT104L	R	R	S	S	S	S	R	R	S	S	R	R	S	3	13	5	12	0311	3-13-5-12-311
11-3374	Typhimurium	Human	\N	0	DT195	R	S	S	S	S	S	S	S	S	S	S	S	S	3	15	13	\N	0311	3-15-13-NA-311
11-3388	Typhimurium	Human	10/09/2011	0	DT195	R	S	S	S	S	S	S	S	S	S	S	S	S	3	14	11	\N	0311	3-14-11-NA-311
11-3395	Typhimurium	Human	08/09/2011	0	NT	R	S	S	S	S	S	S	S	S	S	R	R	R	3	13	10	\N	0211	3-13-10-NA-211
11-3403	Typhimurium	Human	12/09/2011	0	NT	R	S	S	S	S	S	S	S	S	S	R	R	R	3	13	10	\N	0211	3-13-10-NA-211
11-3410	Typhimurium	Human	09/09/2011	0	DT195	R	S	S	S	S	S	S	S	S	S	S	S	S	3	15	13	\N	0311	3-15-13-NA-311
11-3418	Typhimurium	Human	14/09/2011	0	DT193	R	S	S	S	S	S	S	S	S	S	S	S	S	3	15	13	\N	0311	3-15-13-NA-311
11-3423	Typhimurium	Human	16/09/2011	0	NT	R	S	S	S	S	S	S	S	S	I	R	R	R	3	14	10	\N	0211	3-14-10-NA-211
11-3429	Typhimurium	Human	17/09/2011	0	DT120	R	S	S	S	S	S	R	R	S	S	R	R	R	3	13	10	\N	0211	3-13-10-NA-211
11-3443	Typhimurium	Human	13/09/2011	0	RDNC	S	S	S	S	S	S	S	S	S	S	S	S	S	2	21	17	8	0212	2-21-17-8-212
11-3445	Typhimurium	Human	16/09/2011	0	DT193	R	S	S	S	S	S	S	S	S	S	S	S	S	3	15	13	\N	0311	3-15-13-NA-311
11-3448	Typhimurium	Human	09/09/2011	0	DT12	S	S	S	S	S	S	S	S	S	S	S	S	R	5	13	15	8	0211	5-13-15-8-211
11-3449	Typhimurium	Human	07/09/2011	0	DT195	R	S	S	S	S	S	S	S	S	S	S	S	S	3	15	13	\N	0311	3-15-13-NA-311
11-3465	Typhimurium	Human	01/09/2011	0	DT195	R	S	S	S	S	S	S	S	S	S	S	S	S	3	15	13	4	0311	3-15-13-4-311
11-3480	Typhimurium	Human	19/09/2011	0	DT104L	R	R	S	S	S	S	S	S	S	S	S	R	S	3	11	17	14	0311	3-11-17-14-311
11-3482	Typhimurium	Human	\N	0	DT193	S	S	S	S	S	S	R	R	S	S	S	R	R	3	13	11	\N	0211	3-13-11-NA-211
11-3485	Typhimurium	Human	12/09/2011	0	DT110	S	S	S	S	S	S	S	S	S	S	S	S	R	3	12	10	\N	0211	3-12-10-NA-211
11-3487	Typhimurium	Human	13/09/2011	0	NT	S	S	S	S	S	S	S	S	S	S	S	S	S	3	12	12	\N	0211	3-12-12-NA-211
11-3490	Typhimurium	Human	19/09/2011	0	DT195	R	S	S	S	S	S	S	S	S	S	S	S	S	3	15	13	\N	0311	3-15-13-NA-311
11-3502	Typhimurium	Human	19/09/2011	0	DT120	R	S	S	S	S	S	S	S	S	I	R	R	R	3	11	10	\N	0308	3-11-10-NA-308
11-3507	Typhimurium	Human	20/09/2011	0	DT104L	R	R	S	S	S	S	S	S	S	S	S	R	S	3	14	17	14	0311	3-14-17-14-311
11-3523	Typhimurium	Human	10/09/2011	0	DT195	R	S	S	S	S	S	S	S	S	S	S	S	S	3	15	13	\N	0105	3-15-13-NA-105
11-3527	Typhimurium	Human	12/09/2011	0	DT195	R	S	S	S	S	S	S	S	S	S	S	S	S	3	15	13	\N	0105	3-15-13-NA-105
11-3530	Typhimurium	Human	19/09/2011	0	DT120	S	S	S	S	S	S	S	S	S	S	S	S	S	3	14	10	\N	0211	3-14-10-NA-211
11-3534	Typhimurium	Human	\N	0	DT110	R	S	S	S	S	S	S	S	S	I	R	R	R	3	12	10	\N	0211	3-12-10-NA-211
11-3539	Typhimurium	Human	17/09/2011	0	RDNC	R	S	S	S	S	S	S	S	S	S	R	R	R	3	12	10	\N	0211	3-12-10-NA-211
11-3548	Typhimurium	Human	17/09/2011	0	RDNC	R	R	S	S	S	S	S	S	S	S	R	R	R	3	12	11	\N	0211	3-12-11-NA-211
11-3554	Typhimurium	Human	20/09/2011	0	DT46	S	S	S	S	S	S	S	S	S	S	S	S	S	2	16	9	5	0012	2-16-9-5-12
11-3569	Typhimurium	Human	23/09/2011	0	DT195	R	S	S	S	S	S	S	S	S	S	S	S	S	3	15	13	\N	0311	3-15-13-NA-311
11-3577	Typhimurium	Human	18/09/2011	0	DT120	S	S	S	S	S	S	S	S	S	I	S	S	R	3	12	10	\N	0211	3-12-10-NA-211
11-3581	Typhimurium	Human	19/09/2011	0	NT	R	S	S	S	S	S	S	S	S	S	S	S	S	3	15	13	4	0311	3-15-13-4-311
11-3588	Typhimurium	Human	19/09/2011	0	DT195	R	S	S	S	S	S	S	S	S	S	S	S	S	3	15	12	\N	0105	3-15-12-NA-105
11-3594	Typhimurium	Human	24/09/2011	0	RDNC	R	S	S	R	S	S	S	S	S	I	I	R	R	3	17	9	\N	0211	3-17-9-NA-211
11-3595	Typhimurium	Human	21/09/2011	0	RDNC	R	S	S	S	S	S	S	S	S	S	R	R	S	3	12	11	\N	0211	3-12-11-NA-211
11-3602	Typhimurium	Human	24/09/2011	0	U302	R	S	S	S	S	S	S	S	S	S	S	S	S	3	15	13	4	0311	3-15-13-4-311
11-3605	Typhimurium	Human	22/09/2011	0	DT110	R	S	S	S	S	S	S	S	S	S	R	R	R	3	14	12	\N	0211	3-14-12-NA-211
11-3607	Typhimurium	Human	20/09/2011	0	RDNC	R	S	S	S	S	S	S	S	S	S	R	R	R	3	12	10	\N	0211	3-12-10-NA-211
11-3608	Typhimurium	Human	21/09/2011	0	RDNC	R	S	S	S	S	S	S	S	S	I	S	S	S	3	17	9	\N	0211	3-17-9-NA-211
11-3609	Typhimurium	Human	26/09/2011	0	RDNC	S	S	S	S	S	S	S	S	S	S	S	S	R	3	12	10	\N	0211	3-12-10-NA-211
11-3622	Typhimurium	Human	26/08/2011	0	NT	R	S	S	S	S	S	S	S	S	S	R	R	R	3	12	\N	\N	0211	3-12-NA-NA-211
11-3633	Typhimurium	Human	28/09/2011	0	DT20A	R	S	S	S	S	S	S	S	S	S	R	R	R	3	13	10	\N	0211	3-13-10-NA-211
11-3635	Typhimurium	Human	19/09/2011	0	DT193	S	S	S	S	S	S	S	S	S	S	S	S	R	3	10	8	9	0211	3-10-8-9-211
11-3637	Typhimurium	Human	30/09/2011	0	DT110	S	S	S	S	S	S	S	S	S	I	S	S	S	3	12	9	\N	0211	3-12-9-NA-211
11-3640	Typhimurium	Human	29/09/2011	0	DT110	S	S	S	S	S	S	S	S	S	I	S	S	R	3	12	10	\N	0211	3-12-10-NA-211
11-3646	Typhimurium	Human	26/09/2011	0	DT110	R	S	S	S	S	S	S	S	S	I	R	R	R	3	12	13	4	0211	3-12-13-4-211
11-3650	Typhimurium	Human	28/09/2011	0	DT193	S	S	S	S	S	S	S	S	S	S	S	S	R	3	12	9	\N	0211	3-12-9-NA-211
11-3675	Typhimurium	Human	24/08/2011	0	U311	R	S	S	S	S	S	S	S	S	S	R	R	R	3	13	10	\N	0211	3-13-10-NA-211
11-3681	Typhimurium	Human	05/09/2011	0	DT193	R	S	S	S	S	S	S	S	S	I	R	R	R	3	11	10	\N	0211	3-11-10-NA-211
11-3691	Typhimurium	Human	29/09/2011	0	DT41	S	S	S	S	S	S	S	S	S	S	S	S	S	2	11	5	7	0212	2-11-5-7-212
11-3693	Typhimurium	Human	01/10/2011	0	DT41	S	S	S	S	S	S	S	S	S	S	S	S	S	2	11	5	7	0212	2-11-5-7-212
11-3696	Typhimurium	Human	28/09/2011	0	U311	R	S	S	S	S	S	S	S	S	S	R	R	S	3	13	11	\N	0211	3-13-11-NA-211
11-3708	Typhimurium	Human	26/09/2011	0	NT	R	S	S	S	S	S	S	S	S	I	R	R	R	3	14	10	\N	0211	3-14-10-NA-211
11-3709	Typhimurium	Human	30/09/2011	0	NT	R	R	S	S	R	R	S	S	S	R	R	R	R	1	12	\N	\N	0510	1-12-NA-NA-510
11-3711	Typhimurium	Human	02/10/2011	0	DT195	R	S	S	S	S	S	S	S	S	S	S	S	S	3	15	\N	\N	0311	3-15-NA-NA-311
11-3712	Typhimurium	Human	23/08/2011	0	DT120	S	S	S	S	S	R	S	S	S	R	R	R	R	3	17	9	\N	0211	3-17-9-NA-211
11-3718	Typhimurium	Human	02/10/2011	0	DT110	R	S	S	S	S	S	S	S	S	I	R	R	R	3	12	10	\N	0211	3-12-10-NA-211
11-3721	Typhimurium	Human	01/10/2011	0	U311	R	S	S	R	S	S	R	R	S	I	R	R	S	3	13	11	\N	0211	3-13-11-NA-211
11-3725	Typhimurium	Human	02/10/2011	0	U311	R	R	S	R	S	S	S	S	S	R	R	R	R	4	15	\N	7	0211	4-15-NA-7-211
11-3728	Typhimurium	Human	01/10/2011	0	U311	R	R	S	S	S	S	S	S	S	S	R	R	R	3	12	11	\N	0211	3-12-11-NA-211
11-3729	Typhimurium	Human	04/10/2011	0	DT104L	R	R	S	R	S	S	S	S	S	R	R	R	R	3	14	0	23	0311	3-14-0-23-311
11-3731	Typhimurium	Human	21/09/2011	0	DT195	R	S	S	S	S	S	S	S	S	S	S	S	S	3	15	13	\N	0311	3-15-13-NA-311
11-3734	Typhimurium	Human	07/09/2011	0	DT195	R	S	S	S	S	S	S	S	S	S	S	S	S	3	15	13	\N	0311	3-15-13-NA-311
11-3736	Typhimurium	Human	16/09/2011	0	DT195	R	S	S	S	S	S	S	S	S	S	S	S	S	3	15	13	4	0311	3-15-13-4-311
11-3740	Typhimurium	Human	05/09/2011	0	DT195	R	S	S	S	S	S	S	S	S	S	S	S	S	3	15	13	\N	0311	3-15-13-NA-311
11-3741	Typhimurium	Human	12/09/2011	0	DT193	S	S	S	S	S	S	R	R	S	S	S	R	R	3	13	11	\N	0211	3-13-11-NA-211
11-3744	Typhimurium	Human	08/09/2011	0	DT195	R	S	S	S	S	S	S	S	S	S	S	S	S	3	15	13	\N	0311	3-15-13-NA-311
11-3745	Typhimurium	Human	03/09/2011	0	DT110	S	S	S	S	S	S	S	S	S	S	S	S	R	3	12	10	\N	0211	3-12-10-NA-211
11-3748	Typhimurium	Human	30/09/2011	0	DT120	R	S	S	S	S	S	S	S	S	I	R	R	R	3	12	10	\N	0211	3-12-10-NA-211
11-3755	Typhimurium	Human	04/10/2011	0	DT104L	R	R	S	S	S	S	R	R	S	S	R	R	S	3	13	5	12	0311	3-13-5-12-311
11-3761	Typhimurium	Human	30/09/2011	0	DT193	R	S	S	S	S	S	S	S	S	S	R	R	R	3	12	8	\N	0211	3-12-8-NA-211
11-3782	Typhimurium	Human	10/09/2011	0	DT193	R	S	S	S	S	S	S	S	S	S	R	R	R	3	12	8	\N	0211	3-12-8-NA-211
11-3783	Typhimurium	Human	06/10/2011	0	DT193	R	S	S	S	S	S	S	S	S	S	R	R	R	3	12	10	\N	0211	3-12-10-NA-211
11-3789	Typhimurium	Human	04/10/2011	0	NT	R	S	S	S	S	S	S	S	S	S	R	R	R	3	13	10	\N	0211	3-13-10-NA-211
11-3790	Typhimurium	Human	30/09/2011	0	DT110	R	S	S	S	S	S	S	S	S	S	S	S	S	3	12	9	\N	0211	3-12-9-NA-211
11-3803	Typhimurium	Human	13/09/2011	0	DT193	R	S	S	S	S	S	S	S	S	S	I	S	S	3	15	11	\N	0311	3-15-11-NA-311
11-3808	Typhimurium	Human	10/09/2011	0	DT193	R	S	S	S	S	S	S	S	S	S	S	S	S	3	15	13	\N	0311	3-15-13-NA-311
11-3811	Typhimurium	Human	05/09/2011	0	DT193	R	S	S	S	S	S	S	S	S	S	S	S	S	3	15	13	\N	0311	3-15-13-NA-311
11-3815	Typhimurium	Human	08/10/2011	0	RDNC	S	S	S	S	S	R	S	S	S	R	R	R	R	3	17	9	\N	0211	3-17-9-NA-211
11-3818	Typhimurium	Human	10/10/2011	0	DT208	R	S	S	S	S	S	S	S	S	S	S	S	S	3	15	13	4	0311	3-15-13-4-311
11-3819	Typhimurium	Human	10/10/2011	0	DT126A	S	S	S	S	S	S	S	S	S	S	S	S	S	2	11	5	7	0212	2-11-5-7-212
11-3829	Typhimurium	Human	11/10/2011	0	DT193	R	S	S	S	S	S	S	S	S	S	S	S	S	3	15	13	4	0311	3-15-13-4-311
11-3839	Typhimurium	Human	12/10/2011	0	U302	S	S	S	S	S	S	S	S	S	S	S	S	S	3	12	6	8	0211	3-12-6-8-211
11-3849	Typhimurium	Human	08/10/2011	0	NT	R	S	S	S	S	S	S	S	S	S	R	R	R	3	13	10	\N	0211	3-13-10-NA-211
11-3858	Typhimurium	Human	14/10/2011	0	DT104L	R	R	S	R	S	S	S	S	S	S	R	R	R	3	14	0	23	0311	3-14-0-23-311
11-3868	Typhimurium	Human	14/10/2011	0	DT193	R	S	S	S	S	S	S	S	S	S	S	S	S	3	15	13	4	0311	3-15-13-4-311
11-3887	Typhimurium	Human	12/10/2011	0	DT120	R	S	S	R	S	S	R	R	R	S	R	R	R	3	12	8	\N	0211	3-12-8-NA-211
11-3888	Typhimurium	Human	16/10/2011	0	DT120	R	S	S	S	S	S	S	S	S	S	R	R	R	3	9	11	\N	0211	3-9-11-NA-211
11-3894	Typhimurium	Human	15/10/2011	0	DT193	R	S	S	S	S	S	S	S	S	S	S	S	S	3	15	13	\N	0311	3-15-13-NA-311
11-3900	Typhimurium	Human	16/10/2011	0	DT193	R	S	S	S	S	S	S	S	S	S	R	R	R	3	12	8	\N	0211	3-12-8-NA-211
11-3923	Typhimurium	Human	13/10/2011	0	DT20A	R	S	S	S	S	S	S	S	S	S	R	R	R	3	12	10	\N	0211	3-12-10-NA-211
11-3939	Typhimurium	Human	01/01/2011	0	DT195	R	S	S	R	S	S	R	R	S	S	R	R	R	3	12	9	\N	0211	3-12-9-NA-211
11-3959	Typhimurium	Human	21/10/2011	0	U311	R	S	S	S	S	R	S	S	S	S	R	R	R	3	13	10	\N	0211	3-13-10-NA-211
11-3967	Typhimurium	Human	18/10/2011	0	DT120	R	S	S	S	S	S	S	S	S	S	R	R	R	3	9	11	\N	0211	3-9-11-NA-211
11-3973	Typhimurium	Human	13/10/2011	0	DT110	R	S	S	S	S	S	S	S	S	S	R	R	R	3	12	11	\N	0211	3-12-11-NA-211
11-3977	Typhimurium	Human	21/10/2011	0	DT104L	R	R	S	R	S	S	S	S	S	S	R	R	R	3	15	13	14	0311	3-15-13-14-311
11-3979	Typhimurium	Human	20/10/2011	0	NT	R	S	S	S	S	S	S	R	S	S	S	R	S	3	15	11	\N	0311	3-15-11-NA-311
11-3999	Typhimurium	Human	24/10/2011	0	DT195	R	S	S	S	S	S	S	S	S	S	S	S	S	3	15	11	\N	0311	3-15-11-NA-311
11-4001	Typhimurium	Human	26/10/2011	0	DT195	R	S	S	S	S	S	S	S	S	S	S	S	S	3	16	10	\N	0311	3-16-10-NA-311
11-4017	Typhimurium	Human	30/09/2011	0	DT195	R	S	S	S	S	S	S	S	S	S	S	S	S	3	15	13	\N	0311	3-15-13-NA-311
11-4019	Typhimurium	Human	15/09/2011	0	DT195	R	S	S	S	S	S	S	S	S	S	S	S	S	3	15	13	\N	0311	3-15-13-NA-311
11-4020	Typhimurium	Human	09/09/2011	0	NT	R	S	S	S	S	S	S	S	S	S	S	S	S	\N	15	13	4	0311	NA-15-13-4-311
11-4030	Typhimurium	Human	24/10/2011	0	DT193	R	S	S	S	S	S	S	S	S	S	S	S	S	3	15	12	\N	0311	3-15-12-NA-311
11-4038	Typhimurium	Human	26/10/2011	0	DT195	R	S	S	S	S	S	S	S	S	S	S	S	S	3	15	12	\N	0311	3-15-12-NA-311
11-4040	Typhimurium	Human	02/11/2011	0	DT195	R	S	S	S	S	S	S	S	S	S	S	S	S	3	15	10	\N	0311	3-15-10-NA-311
11-4043	Typhimurium	Human	26/10/2011	0	DT110	R	S	S	S	S	S	S	S	S	S	R	R	R	3	12	10	\N	0211	3-12-10-NA-211
11-4046	Typhimurium	Human	27/10/2011	0	DT120	R	S	S	S	S	S	S	S	S	S	R	R	R	3	12	11	\N	0211	3-12-11-NA-211
11-4048	Typhimurium	Human	26/10/2011	0	DT208	S	S	S	S	S	S	R	R	S	S	S	R	R	3	14	10	\N	0311	3-14-10-NA-311
11-4054	Typhimurium	Human	31/10/2011	0	DT195	R	S	S	S	S	S	S	S	S	S	S	S	S	3	15	10	\N	0311	3-15-10-NA-311
11-4069	Typhimurium	Human	29/10/2011	0	DT104L	R	S	S	R	S	S	S	S	S	R	R	R	R	3	12	18	23	0311	3-12-18-23-311
11-4079	Typhimurium	Human	26/10/2011	0	DT110	R	S	S	S	S	S	S	S	S	S	R	R	R	3	12	9	\N	0211	3-12-9-NA-211
11-4102	Typhimurium	Human	27/10/2011	0	DT195	R	S	S	S	S	S	R	R	R	S	R	R	R	3	15	13	\N	0311	3-15-13-NA-311
11-4114	Typhimurium	Human	02/11/2011	0	DT195	R	S	S	S	S	S	S	S	S	S	S	S	S	3	14	11	\N	0311	3-14-11-NA-311
11-4121	Typhimurium	Human	31/10/2011	0	DT195	R	S	S	S	S	S	S	S	S	S	S	S	S	3	15	13	\N	0311	3-15-13-NA-311
11-4129	Typhimurium	Human	04/11/2011	0	NT	R	S	S	S	S	S	S	S	S	S	R	R	R	3	13	10	\N	0211	3-13-10-NA-211
11-4156	Typhimurium	Human	06/11/2011	0	DT195	R	S	S	S	S	S	S	S	S	S	S	S	S	3	15	11	\N	0311	3-15-11-NA-311
11-4161	Typhimurium	Human	24/10/2011	0	DT195	R	S	S	S	S	S	S	S	S	S	S	S	S	3	15	1	\N	0311	3-15-1-NA-311
11-4174	Typhimurium	Human	04/11/2011	0	DT195	R	S	S	S	S	S	S	S	S	S	S	S	S	3	15	12	\N	0311	3-15-12-NA-311
11-4179	Typhimurium	Human	29/10/2011	0	DT195	R	S	S	S	S	S	S	S	S	S	S	S	S	3	15	13	\N	0311	3-15-13-NA-311
11-4183	Typhimurium	Human	07/11/2011	0	DT120	R	S	S	S	S	S	S	S	S	S	R	R	R	3	9	10	\N	0211	3-9-10-NA-211
11-4186	Typhimurium	Human	08/11/2011	0	DT195	S	S	S	S	S	S	S	S	S	S	S	S	R	3	11	12	\N	0211	3-11-12-NA-211
11-4190	Typhimurium	Human	17/10/2011	0	DT120	R	S	S	R	S	S	S	S	S	I	I	R	R	3	17	9	\N	0211	3-17-9-NA-211
11-4194	Typhimurium	Human	07/11/2011	0	DT195	R	S	S	S	S	S	S	S	S	S	S	S	S	3	15	12	\N	0311	3-15-12-NA-311
11-4199	Typhimurium	Human	09/11/2011	0	DT120	R	S	S	S	S	S	S	S	S	S	R	R	R	3	13	9	\N	0211	3-13-9-NA-211
11-4209	Typhimurium	Human	08/11/2011	0	DT120	R	S	S	S	S	S	S	S	S	S	R	R	R	3	12	9	\N	0211	3-12-9-NA-211
11-4212	Typhimurium	Human	07/11/2011	0	DT195	R	S	S	S	S	S	S	S	S	S	S	S	S	3	15	11	\N	0311	3-15-11-NA-311
11-4216	Typhimurium	Human	09/11/2011	0	RDNC	S	S	S	S	S	S	S	S	S	S	S	S	S	2	10	9	13	\N	2-10-9-13-NA
11-4228	Typhimurium	Human	10/11/2011	0	DT195	R	S	S	S	S	S	S	S	S	S	S	S	S	3	15	13	\N	0311	3-15-13-NA-311
11-4232	Typhimurium	Human	07/11/2011	0	RDNC	R	S	S	S	S	S	S	S	S	S	R	R	S	3	12	11	\N	0211	3-12-11-NA-211
11-4259	Typhimurium	Human	14/11/2011	0	DT120	R	S	S	S	S	S	R	R	S	S	R	R	R	3	12	9	\N	0211	3-12-9-NA-211
11-4265	Typhimurium	Human	14/11/2011	0	NT	S	S	S	S	S	S	S	S	S	S	S	S	R	3	16	11	\N	0211	3-16-11-NA-211
11-4279	Typhimurium	Human	15/11/2011	0	DT120	R	S	S	S	S	S	S	S	S	S	R	R	S	3	8	9	\N	0211	3-8-9-NA-211
11-4282	Typhimurium	Human	16/11/2011	0	DT20	R	S	S	S	S	S	R	R	S	S	R	R	R	\N	11	\N	9	\N	NA-11-NA-9-NA
11-4284	Typhimurium	Human	16/11/2011	0	DT35	S	S	S	S	S	S	S	S	S	S	S	S	S	3	13	10	\N	0311	3-13-10-NA-311
11-4286	Typhimurium	Human	17/11/2011	0	DT12	S	S	S	S	S	S	S	S	S	S	S	S	S	4	12	17	13	\N	4-12-17-13-NA
11-4294	Typhimurium	Human	18/11/2011	0	DT120	R	S	S	S	S	S	S	S	S	S	R	R	R	3	14	11	\N	0211	3-14-11-NA-211
11-4295	Typhimurium	Human	20/11/2011	0	DT120	R	S	S	S	S	S	S	S	S	S	R	R	R	3	12	10	\N	\N	3-12-10-NA-NA
11-4303	Typhimurium	Human	19/11/2011	0	DT1	S	S	S	S	S	S	S	S	S	S	S	S	S	3	11	16	23	\N	3-11-16-23-NA
11-4306	Typhimurium	Human	21/11/2011	0	DT99	R	S	R	S	S	S	R	R	S	S	S	R	S	3	15	12	\N	0311	3-15-12-NA-311
11-4337	Typhimurium	Human	23/11/2011	0	DT120	R	S	S	S	S	S	S	S	S	S	R	R	R	3	16	11	\N	0211	3-16-11-NA-211
11-4367	Typhimurium	Human	\N	0	DT120	R	S	S	S	S	S	S	S	S	S	R	R	R	3	14	11	\N	0211	3-14-11-NA-211
11-4471	Typhimurium	Human	29/10/2011	0	NT	R	S	S	S	S	S	S	S	S	S	R	R	R	3	13	10	\N	0211	3-13-10-NA-211
11-4490	Typhimurium	Human	24/11/2011	0	DT1	S	S	S	S	S	S	R	R	S	S	I	R	R	3	11	15	22	\N	3-11-15-22-NA
11-4500	Typhimurium	Human	26/11/2011	0	RDNC	R	S	S	S	S	S	S	S	S	S	R	R	R	3	12	10	\N	0211	3-12-10-NA-211
11-4530	Typhimurium	Human	28/11/2011	0	DT193	R	R	S	S	S	S	S	S	S	S	R	R	R	3	12	12	\N	0211	3-12-12-NA-211
11-4538	Typhimurium	Human	31/10/2011	0	DT193	R	S	S	S	S	S	R	R	S	S	R	R	R	3	12	8	\N	0211	3-12-8-NA-211
11-4559	Typhimurium	Human	03/12/2011	0	DT120	R	S	S	S	S	S	S	S	S	S	S	R	S	3	14	\N	21	0311	3-14-NA-21-311
11-4569	Typhimurium	Human	01/12/2011	0	U302	S	S	S	S	S	S	S	S	S	S	S	S	S	4	13	17	13	0211	4-13-17-13-211
11-4583	Typhimurium	Human	03/12/2011	0	DT193	R	S	S	S	S	S	S	S	S	S	R	R	R	3	14	11	\N	0211	3-14-11-NA-211
11-4606	Typhimurium	Human	09/12/2011	0	NT	S	S	S	S	S	S	S	S	S	S	S	S	S	4	13	17	13	0211	4-13-17-13-211
11-4610	Typhimurium	Human	05/12/2011	0	DT193	R	R	S	S	S	S	S	S	S	S	R	R	R	3	13	11	\N	0211	3-13-11-NA-211
11-4616	Typhimurium	Human	05/12/2011	0	NT	R	R	S	S	S	S	S	S	S	S	R	R	R	3	12	12	\N	0211	3-12-12-NA-211
11-4636	Typhimurium	Human	03/11/2011	0	DT1	S	S	S	S	S	S	S	S	S	S	S	S	S	3	14	6	13	0311	3-14-6-13-311
11-4652	Typhimurium	Human	08/12/2011	0	DT195	R	S	S	S	S	S	S	S	S	S	S	S	S	3	15	11	\N	0311	3-15-11-NA-311
11-4659	Typhimurium	Human	09/12/2011	0	DT193	R	S	S	S	S	S	S	S	S	S	S	S	S	3	17	9	\N	0311	3-17-9-NA-311
11-4663	Typhimurium	Human	13/12/2011	0	DT138	R	S	S	S	S	S	S	S	S	S	R	R	R	3	12	10	\N	0211	3-12-10-NA-211
11-4669	Typhimurium	Human	16/12/2011	0	DT195	R	S	S	S	S	S	S	S	S	S	S	S	S	3	15	11	\N	0311	3-15-11-NA-311
11-4682	Typhimurium	Human	12/12/2011	0	DT35	R	S	S	S	S	S	S	S	S	S	S	S	S	3	15	11	\N	0311	3-15-11-NA-311
11-4744	Typhimurium	Human	21/12/2011	0	DT193	R	S	S	S	S	S	S	S	S	S	R	R	R	3	12	10	\N	0211	3-12-10-NA-211
11-4752	Typhimurium	Human	24/12/2011	0	DT193	R	S	S	S	S	S	R	R	S	S	R	R	R	3	12	10	\N	0211	3-12-10-NA-211
11-4763	Typhimurium	Human	26/12/2011	0	DT193	R	S	S	S	S	S	S	S	S	S	R	S	R	3	15	11	\N	0311	3-15-11-NA-311
11-4771	Typhimurium	Human	31/12/2011	0	DT110	R	S	S	S	S	S	S	S	S	S	R	R	R	3	13	10	\N	0211	3-13-10-NA-211
11-4775	Typhimurium	Human	21/12/2011	0	DT12	S	S	S	S	S	S	S	S	S	R	R	R	S	3	14	4	20	0311	3-14-4-20-311
12-0003	Typhimurium	Human	01/01/2012	0	DT193	R	S	S	S	S	S	S	S	S	S	S	S	S	3	15	12	\N	0311	3-15-12-NA-311
12-0008	Typhimurium	Human	02/01/2012	0	DT193	R	S	S	S	S	S	S	S	S	S	R	R	R	3	12	9	\N	0211	3-12-9-NA-211
12-0011	Typhimurium	Human	03/01/2012	0	DT104B	R	R	S	R	S	S	S	S	S	S	R	R	R	3	14	13	20	0311	3-14-13-20-311
12-0017	Typhimurium	Human	07/01/2012	0	DT110	S	S	S	S	S	S	S	S	S	S	S	S	S	3	12	8	\N	0211	3-12-8-NA-211
12-0018	Typhimurium	Human	09/01/2012	0	DT110	R	S	S	S	S	S	S	S	S	S	R	R	S	3	11	12	\N	0211	3-11-12-NA-211
12-0021	Typhimurium	Human	04/01/2012	0	DT208	S	S	S	S	S	S	R	R	S	S	S	R	R	3	10	7	\N	0311	3-10-7-NA-311
12-0022	Typhimurium	Human	05/01/2012	0	DT193	R	S	S	R	S	S	R	R	S	S	I	R	R	3	15	9	\N	0211	3-15-9-NA-211
12-0023	Typhimurium	Human	06/01/2012	0	RDNC	R	S	S	S	S	S	S	S	S	S	R	R	S	3	12	12	\N	0211	3-12-12-NA-211
12-0024	Typhimurium	Human	10/01/2012	0	RDNC	R	S	S	S	S	S	S	S	S	S	R	R	S	3	13	11	\N	0211	3-13-11-NA-211
12-0035	Typhimurium	Human	05/01/2012	0	DT177	S	S	S	S	S	S	S	S	S	S	I	S	S	3	17	8	\N	0211	3-17-8-NA-211
12-0050	Typhimurium	Human	04/01/2012	0	DT120	R	S	S	S	S	S	R	R	S	S	R	R	R	3	12	9	\N	0211	3-12-9-NA-211
12-0057	Typhimurium	Human	06/01/2012	0	DT193	R	S	S	S	S	S	S	S	S	S	R	R	R	3	14	11	\N	0211	3-14-11-NA-211
12-0061	Typhimurium	Human	13/01/2012	0	RDNC	S	S	S	S	S	S	S	S	S	S	S	S	S	3	14	6	\N	0211	3-14-6-NA-211
12-0084	Typhimurium	Human	13/01/2012	0	DT193	R	S	S	S	S	S	R	R	S	S	R	R	R	3	12	10	\N	0211	3-12-10-NA-211
12-0092	Typhimurium	Human	16/01/2012	0	DT193	R	S	S	S	S	S	S	S	S	S	I	S	S	3	15	13	\N	0311	3-15-13-NA-311
12-0108	Typhimurium	Human	10/01/2012	0	DT193	R	S	S	S	S	S	S	S	S	S	R	R	R	3	14	11	\N	0211	3-14-11-NA-211
12-0124	Typhimurium	Human	16/01/2012	0	DT193	R	S	S	S	S	S	S	S	S	S	S	S	S	3	16	12	\N	0311	3-16-12-NA-311
12-0135	Typhimurium	Human	21/01/2012	0	RDNC	R	S	S	S	S	S	S	S	S	S	R	R	S	3	13	11	\N	0211	3-13-11-NA-211
12-0141	Typhimurium	Human	19/01/2012	0	RDNC	R	S	S	S	S	S	S	S	S	S	R	R	S	3	12	12	\N	0211	3-12-12-NA-211
12-0161	Typhimurium	Human	21/01/2012	0	DT193	R	S	S	S	S	S	S	S	S	S	R	R	R	3	12	10	\N	0211	3-12-10-NA-211
12-0171	Typhimurium	Human	22/01/2012	0	DT193	R	S	S	S	S	S	S	S	S	S	R	R	R	3	13	9	\N	0211	3-13-9-NA-211
12-0181	Typhimurium	Human	23/01/2012	0	DT193	R	S	S	S	S	S	S	S	S	S	R	R	R	3	11	10	\N	0211	3-11-10-NA-211
12-0190	Typhimurium	Human	24/01/2012	0	RDNC	R	S	S	S	S	S	S	S	S	S	R	R	R	3	12	8	\N	0211	3-12-8-NA-211
12-0197	Typhimurium	Human	26/01/2012	0	DT193	R	S	S	S	S	S	S	S	S	S	S	S	S	3	16	12	\N	0311	3-16-12-NA-311
12-0213	Typhimurium	Human	26/01/2012	0	DT193	R	S	S	S	S	S	R	R	S	S	R	R	S	3	13	8	\N	0211	3-13-8-NA-211
12-0226	Typhimurium	Human	31/01/2012	0	DT193	R	S	S	S	S	S	S	S	S	S	S	S	S	3	15	11	\N	0311	3-15-11-NA-311
12-0240	Typhimurium	Human	31/01/2012	0	DT193	R	S	S	S	S	S	S	S	S	S	S	S	S	3	16	10	\N	0311	3-16-10-NA-311
12-0255	Typhimurium	Human	02/02/2012	0	DT193	R	S	S	S	S	S	S	S	S	S	S	S	S	3	15	12	\N	0311	3-15-12-NA-311
12-0259	Typhimurium	Human	01/02/2012	0	DT193	R	S	S	S	S	S	R	R	S	S	R	R	S	3	17	10	\N	0211	3-17-10-NA-211
12-0264	Typhimurium	Human	03/02/2012	0	U311	R	S	S	S	S	S	S	I	S	S	R	R	R	3	12	10	\N	0211	3-12-10-NA-211
12-0291	Typhimurium	Human	30/01/2012	0	DT138	S	S	S	S	S	S	S	S	S	S	S	S	S	3	12	9	\N	0211	3-12-9-NA-211
12-0299	Typhimurium	Human	09/02/2012	0	RDNC	R	S	S	S	S	S	S	S	S	S	R	R	S	3	12	12	\N	0211	3-12-12-NA-211
12-0304	Typhimurium	Human	11/02/2012	0	RDNC	R	S	S	S	S	S	S	S	S	S	R	R	R	3	12	9	\N	0211	3-12-9-NA-211
12-0313	Typhimurium	Human	11/02/2012	0	DT193	R	S	S	S	S	S	S	S	S	S	R	R	R	3	13	8	\N	0211	3-13-8-NA-211
12-0356	Typhimurium	Human	13/02/2012	0	DT104L	R	R	S	R	S	S	S	S	S	R	R	R	R	3	15	14	17	0311	3-15-14-17-311
12-0366	Typhimurium	Human	11/02/2012	0	DT2	S	S	S	S	S	S	S	S	S	S	S	S	S	2	11	7	16	0312	2-11-7-16-312
12-0398	Typhimurium	Human	14/02/2012	0	DT193	R	S	S	S	S	S	S	S	S	S	R	R	R	3	8	9	\N	0211	3-8-9-NA-211
12-0413	Typhimurium	Human	15/02/2012	0	DT110	R	S	S	S	S	S	S	S	S	S	R	R	R	3	12	11	\N	0211	3-12-11-NA-211
12-0422	Typhimurium	Human	14/02/2012	0	NT	R	S	S	S	S	S	S	S	S	S	S	S	S	3	15	10	\N	0311	3-15-10-NA-311
12-0444	Typhimurium	Human	20/02/2012	0	U302	R	S	S	S	S	S	R	R	S	S	S	R	S	3	17	11	\N	0211	3-17-11-NA-211
12-0469	Typhimurium	Human	30/01/2012	0	DT120	R	S	S	S	S	S	S	S	S	S	R	R	R	3	12	10	\N	0211	3-12-10-NA-211
12-0475	Typhimurium	Human	23/02/2012	0	DT193	S	S	S	S	S	S	S	S	S	S	S	S	S	3	15	11	\N	0211	3-15-11-NA-211
12-0491	Typhimurium	Human	20/02/2012	0	DT193	R	S	S	S	S	S	S	S	S	S	R	R	R	3	14	10	\N	0211	3-14-10-NA-211
12-0516	Typhimurium	Human	27/02/2012	0	DT193	R	S	S	S	S	S	S	S	S	S	R	R	S	3	8	9	\N	0211	3-8-9-NA-211
12-0524	Typhimurium	Human	29/02/2012	0	DT12	S	S	S	S	S	S	S	S	S	S	S	S	S	3	14	7	\N	0311	3-14-7-NA-311
12-0533	Typhimurium	Human	27/02/2012	0	DT193	R	S	S	S	S	S	R	S	S	S	S	S	S	3	12	9	\N	0211	3-12-9-NA-211
12-0540	Typhimurium	Human	11/02/2012	0	DT193	R	S	S	R	S	S	R	R	S	S	R	R	R	3	14	11	\N	0311	3-14-11-NA-311
12-0552	Typhimurium	Human	28/02/2012	0	DT193	R	S	S	S	S	S	R	R	S	S	S	R	S	3	17	11	\N	0211	3-17-11-NA-211
12-0578	Typhimurium	Human	06/03/2012	0	DT110	R	S	S	S	S	S	S	S	S	S	R	R	R	3	17	10	\N	0211	3-17-10-NA-211
12-0599	Typhimurium	Human	07/03/2012	0	DT120	S	S	S	S	S	S	S	S	S	S	R	R	R	5	10	12	\N	0211	5-10-12-NA-211
12-0616	Typhimurium	Human	07/03/2012	0	DT193	R	S	S	S	S	S	S	S	S	S	S	S	S	3	15	10	\N	0311	3-15-10-NA-311
12-0619	Typhimurium	Human	07/03/2012	0	RDNC	R	S	S	S	S	S	R	R	S	S	R	R	R	3	13	10	\N	0211	3-13-10-NA-211
12-0632	Typhimurium	Human	08/03/2012	0	NT	R	S	S	S	S	S	S	S	S	S	R	R	R	3	13	9	\N	0211	3-13-9-NA-211
12-0668	Typhimurium	Human	09/03/2012	0	DT138	R	S	S	S	S	S	S	S	S	S	R	R	R	3	13	10	\N	0211	3-13-10-NA-211
12-0683	Typhimurium	Human	22/02/2012	0	DT193	R	S	S	S	S	S	S	S	S	S	R	R	R	3	12	8	\N	0211	3-12-8-NA-211
12-0708	Typhimurium	Human	12/03/2012	0	DT193	R	S	S	S	S	S	S	S	S	S	R	S	S	3	15	10	\N	0311	3-15-10-NA-311
12-0715	Typhimurium	Human	19/03/2012	0	DT120	R	S	S	S	S	S	S	S	S	S	R	R	R	3	12	10	\N	0211	3-12-10-NA-211
12-0724	Typhimurium	Human	09/03/2012	0	DT104L	R	S	S	R	S	S	S	S	S	S	R	R	I	3	17	14	\N	0311	3-17-14-NA-311
12-0746	Typhimurium	Human	12/03/2012	0	DT193	R	S	S	S	S	S	S	S	S	S	S	S	S	3	15	10	\N	0311	3-15-10-NA-311
12-0753	Typhimurium	Human	17/03/2012	0	DT194	S	S	S	S	S	S	S	S	S	S	S	S	S	3	11	6	8	0211	3-11-6-8-211
12-0764	Typhimurium	Human	24/03/2012	0	RDNC	R	S	S	S	S	S	R	R	S	S	R	R	R	3	12	11	\N	0211	3-12-11-NA-211
12-0771	Typhimurium	Human	21/03/2012	0	DT193	R	S	S	S	S	S	S	S	S	S	S	S	S	3	15	10	\N	0311	3-15-10-NA-311
12-0790	Typhimurium	Human	22/03/2012	0	DT8	S	S	S	S	S	S	S	S	S	S	S	S	S	2	9	\N	12	0212	2-9-NA-12-212
12-0805	Typhimurium	Human	26/03/2012	0	DT110	R	S	S	S	S	S	S	S	S	S	R	R	R	3	12	9	\N	0211	3-12-9-NA-211
12-0813	Typhimurium	Human	29/03/2012	0	DT104L	R	S	S	R	S	S	S	S	S	S	R	R	I	3	13	15	\N	0311	3-13-15-NA-311
12-0822	Typhimurium	Human	27/03/2012	0	DT104L	R	S	S	R	S	S	S	S	S	S	R	R	R	3	14	12	22	0311	3-14-12-22-311
12-0828	Typhimurium	Human	28/03/2012	0	DT120	S	S	S	S	S	S	S	S	S	S	S	S	R	3	13	9	\N	0211	3-13-9-NA-211
12-0871	Typhimurium	Human	07/03/2012	0	DT120	R	S	S	S	S	S	S	S	S	S	R	R	R	3	11	12	\N	0211	3-11-12-NA-211
12-0907	Typhimurium	Human	28/03/2012	0	DT194	R	S	S	S	S	S	R	R	S	S	S	R	S	3	17	11	\N	0211	3-17-11-NA-211
12-0912	Typhimurium	Human	02/04/2012	0	DT193	R	S	S	S	S	S	R	R	S	S	I	R	S	3	17	11	\N	0211	3-17-11-NA-211
12-0926	Typhimurium [4;5:i:-]	Human	30/03/2012	0	DT120	R	S	S	S	S	S	S	S	S	S	R	R	R	3	13	10	\N	0211	3-13-10-NA-211
12-0929	Typhimurium	Human	04/04/2012	0	RDNC	S	S	S	S	S	S	S	S	S	S	S	S	S	1	12	\N	\N	0112	1-12-NA-NA-112
12-0935	Typhimurium	Human	05/04/2012	0	DT120	R	S	S	S	S	S	S	S	S	S	R	R	R	3	13	11	\N	0211	3-13-11-NA-211
12-0956	Typhimurium	Human	03/04/2012	0	DT193	R	S	S	S	S	S	S	S	S	S	R	R	R	3	12	9	\N	0211	3-12-9-NA-211
12-0998	Typhimurium	Human	10/04/2012	0	DT120	R	S	S	R	S	S	R	R	S	S	R	R	S	3	12	14	\N	0211	3-12-14-NA-211
12-1011	Typhimurium	Human	12/04/2012	0	DT120	R	S	S	S	S	S	S	S	S	S	R	R	R	3	12	12	\N	0211	3-12-12-NA-211
12-1024	Typhimurium	Human	15/04/2012	0	DT193	R	S	S	S	S	S	S	S	S	S	S	S	S	3	15	12	\N	0311	3-15-12-NA-311
12-1032	Typhimurium	Human	14/04/2012	0	NT	R	S	S	S	S	S	R	R	S	S	I	R	S	3	17	11	\N	0211	3-17-11-NA-211
12-1048	Typhimurium	Human	16/04/2012	0	DT193	R	S	S	S	S	S	S	S	S	S	S	S	S	3	15	12	\N	0311	3-15-12-NA-311
12-1067	Typhimurium	Human	17/04/2012	0	DT120	R	S	S	S	S	S	R	S	S	S	R	R	S	3	11	13	\N	0211	3-11-13-NA-211
12-1070	Typhimurium	Human	15/04/2012	0	DT104B	R	S	S	R	S	S	S	S	S	S	R	R	I	3	14	5	10	0311	3-14-5-10-311
12-1106	Typhimurium	Human	19/04/2012	0	RDNC	S	S	S	S	S	S	S	S	S	S	R	R	R	2	12	8	9	0212	2-12-8-9-212
12-1123	Typhimurium	Human	23/04/2012	0	DT120	S	S	S	S	S	S	S	S	S	S	S	S	S	3	13	8	\N	0211	3-13-8-NA-211
12-1149	Typhimurium	Human	26/04/2012	0	DT104L	R	S	S	R	S	S	S	S	S	S	R	R	I	3	10	15	14	0311	3-10-15-14-311
12-1164	Typhimurium	Human	24/04/2012	0	DT120	R	S	S	S	S	S	R	R	S	I	R	R	R	3	13	9	\N	0211	3-13-9-NA-211
12-1167	Typhimurium	Human	30/04/2012	0	DT120	R	S	S	S	S	S	R	R	S	S	R	R	R	3	14	9	\N	0211	3-14-9-NA-211
12-1176	Typhimurium	Human	24/04/2012	0	RDNC	S	S	S	S	S	S	S	S	S	S	S	S	S	3	15	\N	\N	0211	3-15-NA-NA-211
12-1181	Typhimurium	Human	25/01/2012	0	DT195	R	S	S	S	S	S	S	S	S	S	S	S	S	3	15	12	\N	0311	3-15-12-NA-311
12-1188	Typhimurium	Human	26/04/2012	0	DT120	R	S	S	S	S	S	S	S	S	I	R	R	R	3	12	9	\N	0211	3-12-9-NA-211
12-1214	Typhimurium	Human	02/05/2012	0	DT195	R	S	S	S	S	S	S	S	S	S	S	S	S	3	14	11	\N	0311	3-14-11-NA-311
12-1239	Typhimurium	Human	26/04/2012	0	RDNC	R	S	S	S	S	S	S	S	S	S	R	R	R	3	12	11	\N	0211	3-12-11-NA-211
12-1258	Typhimurium	Human	24/04/2012	0	DT120	R	R	S	S	S	S	R	R	S	S	R	R	R	3	14	9	\N	0211	3-14-9-NA-211
12-1267	Typhimurium	Human	07/05/2012	0	DT120	R	S	S	S	S	S	S	S	S	S	R	R	R	\N	12	10	\N	0211	NA-12-10-NA-211
12-1296	Typhimurium	Human	16/04/2012	0	DT116	R	S	S	S	S	S	S	S	S	S	S	R	S	3	13	8	\N	0211	3-13-8-NA-211
12-1313	Typhimurium	Human	07/05/2012	0	DT116	R	S	S	R	S	S	R	R	S	S	I	R	R	3	14	9	\N	0211	3-14-9-NA-211
12-1329	Typhimurium	Human	10/05/2012	0	DT195	R	S	S	S	S	S	S	S	S	S	R	R	S	3	9	10	\N	0211	3-9-10-NA-211
12-1354	Typhimurium	Human	10/05/2012	0	DT195	R	S	S	S	S	S	S	S	S	S	S	S	S	3	16	10	\N	0311	3-16-10-NA-311
12-1355	Typhimurium	Human	11/05/2012	0	DT195	R	S	S	S	S	S	S	S	S	S	S	S	S	3	15	9	\N	0311	3-15-9-NA-311
12-1356	Typhimurium	Human	06/04/2012	0	DT120	R	S	S	S	S	S	S	S	S	S	R	R	R	3	12	12	\N	0211	3-12-12-NA-211
12-1374	Typhimurium	Human	14/05/2012	0	DT195	R	S	S	R	S	S	R	R	S	S	I	R	R	3	14	7	\N	0211	3-14-7-NA-211
12-1381	Typhimurium	Human	11/05/2012	0	DT193	R	S	S	S	S	S	S	S	S	S	R	R	S	3	8	9	\N	0211	3-8-9-NA-211
12-1429	Typhimurium	Human	\N	0	DT195	R	S	S	R	S	S	R	R	S	S	I	R	R	3	12	8	\N	0211	3-12-8-NA-211
12-1449	Typhimurium	Human	21/05/2012	0	DT195	R	S	S	R	S	S	R	R	S	S	R	R	R	3	14	7	\N	0211	3-14-7-NA-211
12-1460	Typhimurium	Human	20/05/2012	0	DT193	R	S	S	S	S	S	S	S	S	I	R	R	S	3	8	9	\N	0211	3-8-9-NA-211
12-1510	Typhimurium	Human	21/05/2012	0	DT2	S	S	S	S	S	S	S	S	S	S	S	S	S	2	10	12	11	0212	2-10-12-11-212
12-1515	Typhimurium	Human	19/05/2012	0	DT193	R	S	S	S	S	S	S	S	S	S	R	R	S	3	8	9	\N	0211	3-8-9-NA-211
12-1534	Typhimurium	Human	28/05/2012	0	DT193	R	S	S	S	S	S	R	R	R	S	R	R	R	3	16	\N	\N	0311	3-16-NA-NA-311
12-1539	Typhimurium	Human	22/05/2012	0	DT120	R	S	S	S	S	S	S	S	S	S	R	R	S	3	8	9	\N	0211	3-8-9-NA-211
12-1543	Typhimurium	Human	22/05/2012	0	DT195	R	S	S	R	S	S	R	R	S	S	I	R	R	3	13	7	\N	0211	3-13-7-NA-211
12-1558	Typhimurium	Human	22/05/2012	0	DT193	R	S	S	S	S	S	S	S	S	I	R	R	R	3	13	11	\N	0211	3-13-11-NA-211
12-1568	Typhimurium	Human	29/05/2012	0	DT193	R	S	S	S	S	S	R	R	S	S	S	R	S	2	11	5	7	0212	2-11-5-7-212
12-1606	Typhimurium	Human	04/06/2012	0	DT195	R	S	S	S	S	S	S	S	S	S	S	S	S	3	14	11	\N	0311	3-14-11-NA-311
12-1616	Typhimurium	Human	04/06/2012	0	DT110	R	S	S	S	S	S	S	S	S	I	R	R	R	3	12	10	\N	0211	3-12-10-NA-211
12-1651	Typhimurium	Human	03/06/2012	0	DT195	R	S	S	S	S	S	S	S	S	S	S	S	S	3	15	11	\N	0311	3-15-11-NA-311
12-1672	Typhimurium	Human	31/05/2012	0	DT110	R	R	S	R	S	S	S	S	S	S	R	R	R	3	12	21	14	\N	3-12-21-14-NA
12-1675	Typhimurium	Human	01/06/2012	0	NT	R	S	S	S	S	S	S	S	S	I	R	R	R	3	11	9	\N	0211	3-11-9-NA-211
12-1701	Typhimurium	Human	06/06/2012	0	DT193	R	S	S	S	S	S	S	S	S	S	R	R	R	3	12	9	\N	0211	3-12-9-NA-211
12-1725	Typhimurium	Human	09/06/2012	0	DT104L	R	R	S	R	S	S	S	S	S	S	R	R	R	3	12	21	14	\N	3-12-21-14-NA
12-1727	Typhimurium	Human	10/06/2012	0	DT120	R	S	S	S	S	S	S	S	S	S	R	R	S	3	12	11	\N	0211	3-12-11-NA-211
12-1777	Typhimurium	Human	13/06/2012	0	DT10	S	S	S	S	S	S	S	S	S	S	S	S	S	3	16	\N	\N	0311	3-16-NA-NA-311
12-1779	Typhimurium	Human	13/06/2012	0	DT120	R	S	S	S	S	S	R	R	S	S	R	R	R	3	13	9	\N	0211	3-13-9-NA-211
12-1804	Typhimurium	Human	05/06/2012	0	DT193	R	S	S	S	S	S	S	S	S	S	R	R	R	3	12	9	\N	0011	3-12-9-NA-11
12-1805	Typhimurium	Human	30/05/2012	0	DT120	R	S	S	S	S	S	S	S	S	I	R	R	R	3	11	9	\N	0211	3-11-9-NA-211
12-1820	Typhimurium	Human	14/06/2012	0	DT104L	R	R	S	R	S	S	S	S	S	S	R	R	R	3	12	21	14	\N	3-12-21-14-NA
12-1821	Typhimurium	Human	15/06/2012	0	DT193	R	S	S	S	S	S	S	S	S	S	R	R	R	3	12	9	\N	\N	3-12-9-NA-NA
12-1832	Typhimurium	Human	13/06/2012	0	DT120	R	S	S	S	S	S	S	S	S	S	R	R	R	3	12	11	\N	0211	3-12-11-NA-211
12-1833	Typhimurium	Human	18/06/2012	0	DT193	R	S	S	S	S	S	S	S	S	S	R	R	R	3	12	9	\N	0211	3-12-9-NA-211
12-1864	Typhimurium	Human	19/06/2012	0	DT193	R	S	S	S	S	S	S	S	S	S	R	R	R	3	13	9	\N	0211	3-13-9-NA-211
12-1871	Typhimurium	Human	19/06/2012	0	DT104L	R	R	S	R	S	S	S	S	S	S	R	R	R	3	12	22	14	0311	3-12-22-14-311
12-1880	Typhimurium	Human	20/06/2012	0	RDNC	S	S	S	S	S	S	S	S	S	S	R	R	R	2	12	7	9	0212	2-12-7-9-212
12-1883	Typhimurium	Human	15/06/2012	0	DT193	R	S	S	S	S	S	S	S	S	S	S	S	S	3	16	10	\N	0311	3-16-10-NA-311
12-1890	Typhimurium	Human	15/06/2012	0	DT104L	R	R	S	R	S	S	S	S	S	S	R	R	R	3	12	21	14	\N	3-12-21-14-NA
12-1891	Typhimurium	Human	22/06/2012	0	DT104L	R	R	S	R	S	S	S	S	S	S	R	R	R	3	15	12	14	0311	3-15-12-14-311
12-1897	Typhimurium	Human	22/06/2012	0	DT104L	R	R	S	S	S	S	S	S	S	S	S	R	S	3	16	16	13	0311	3-16-16-13-311
12-1898	Typhimurium	Human	23/06/2012	0	DT193	R	S	S	S	S	S	S	S	S	S	R	R	R	3	12	11	\N	0211	3-12-11-NA-211
12-1915	Typhimurium	Human	23/06/2012	0	RDNC	S	S	S	S	S	S	S	S	S	S	S	S	S	3	16	9	\N	0211	3-16-9-NA-211
12-1918	Typhimurium	Human	19/06/2012	0	U302	R	S	S	S	S	S	S	S	S	S	S	S	S	3	16	10	\N	0311	3-16-10-NA-311
12-1945	Typhimurium	Human	26/06/2012	0	RDNC	R	S	S	S	S	S	S	S	S	S	R	R	S	3	12	15	\N	0211	3-12-15-NA-211
12-1947	Typhimurium	Human	23/06/2012	0	DT104L	R	R	S	R	S	S	S	S	S	S	R	R	R	3	12	22	14	0311	3-12-22-14-311
12-2003	Typhimurium	Human	29/06/2012	0	DT120	R	S	S	S	S	S	S	S	S	S	R	R	R	3	12	10	\N	0211	3-12-10-NA-211
12-2004	Typhimurium	Human	01/07/2012	0	DT104L	R	R	S	R	S	S	S	S	S	S	R	R	R	3	12	21	14	\N	3-12-21-14-NA
12-2025	Typhimurium	Human	27/06/2012	0	DT116	R	S	S	R	S	S	R	R	S	S	I	R	R	3	13	8	\N	0211	3-13-8-NA-211
12-2030	Typhimurium	Human	28/06/2012	0	RDNC	S	S	S	S	S	S	S	S	S	S	S	S	S	3	16	9	\N	0211	3-16-9-NA-211
12-2032	Typhimurium	Human	02/07/2012	0	DT104L	R	R	S	R	S	S	S	S	S	S	R	R	R	3	12	21	14	0311	3-12-21-14-311
12-2036	Typhimurium	Human	29/06/2012	0	DT193	R	S	S	S	S	S	S	S	S	S	R	R	R	3	12	9	\N	0211	3-12-9-NA-211
12-2037	Typhimurium	Human	28/06/2012	0	DT104L	R	R	S	R	S	S	S	S	S	S	R	R	R	3	13	11	25	0211	3-13-11-25-211
12-2040	Typhimurium	Human	29/06/2012	0	DT104L	R	R	S	R	S	S	S	S	S	S	R	R	R	3	12	22	14	0311	3-12-22-14-311
12-2050	Typhimurium	Human	02/07/2012	0	DT120	S	S	S	S	S	S	S	S	S	S	I	S	R	3	11	12	\N	\N	3-11-12-NA-NA
12-2051	Typhimurium	Human	03/07/2012	0	DT116	R	S	S	R	S	S	R	R	S	S	I	R	R	3	13	8	\N	\N	3-13-8-NA-NA
12-2060	Typhimurium	Human	18/06/2012	0	DT120	R	S	S	S	S	S	S	S	S	S	R	R	R	3	12	11	\N	0211	3-12-11-NA-211
12-2064	Typhimurium	Human	03/07/2012	0	DT104L	R	R	S	R	S	S	S	S	S	S	R	R	R	3	15	12	14	0311	3-15-12-14-311
12-2074	Typhimurium	Human	02/07/2012	0	DT120	R	S	S	S	S	S	S	S	S	S	S	S	S	4	14	9	\N	0211	4-14-9-NA-211
12-2075	Typhimurium	Human	03/07/2012	0	DT193	S	S	S	S	S	S	S	S	S	S	S	S	R	\N	12	9	\N	\N	NA-12-9-NA-NA
12-2090	Typhimurium	Human	30/06/2012	0	NT	R	S	S	S	S	S	S	S	S	S	R	R	R	3	12	10	\N	0211	3-12-10-NA-211
12-2099	Typhimurium	Human	05/07/2012	0	DT116	R	S	S	R	S	S	R	R	S	S	I	R	R	3	13	8	\N	0211	3-13-8-NA-211
12-2114	Typhimurium	Human	06/07/2012	0	DT193	R	S	S	S	S	S	R	R	S	S	R	R	S	3	16	10	\N	0311	3-16-10-NA-311
12-2125	Typhimurium	Human	05/07/2012	0	DT193	R	S	S	S	S	S	R	R	R	S	R	R	R	3	12	10	\N	0211	3-12-10-NA-211
12-2133	Typhimurium	Human	07/07/2012	0	DT120	R	S	S	S	S	S	S	S	S	S	R	R	S	3	11	11	\N	0211	3-11-11-NA-211
12-2150	Typhimurium	Human	11/07/2012	0	DT193	R	S	S	S	S	S	S	S	S	S	S	S	S	3	15	12	\N	0311	3-15-12-NA-311
12-2162	Typhimurium	Human	04/07/2012	0	DT135	S	S	S	S	S	S	S	S	S	S	S	S	S	2	11	11	12	\N	2-11-11-12-NA
12-2178	Typhimurium	Human	14/07/2012	0	DT7	R	S	S	S	S	S	R	R	S	S	R	R	R	3	13	10	\N	0211	3-13-10-NA-211
12-2181	Typhimurium	Human	16/07/2012	0	DT120	R	S	S	S	S	R	R	R	I	S	R	R	R	3	10	7	8	0211	3-10-7-8-211
12-2189	Typhimurium	Human	12/07/2012	0	DT120	R	S	S	S	S	S	R	R	S	S	R	R	R	3	16	7	\N	0211	3-16-7-NA-211
12-2193	Typhimurium	Human	14/07/2012	0	DT193	R	S	S	S	S	S	S	S	S	S	R	R	R	3	12	9	\N	\N	3-12-9-NA-NA
12-2198	Typhimurium	Human	12/07/2012	0	DT193	R	S	S	S	S	S	R	R	R	S	R	R	R	3	12	10	\N	0211	3-12-10-NA-211
12-2201	Typhimurium	Human	13/07/2012	0	DT193	R	S	S	S	S	S	R	R	R	S	R	R	R	3	12	10	\N	0211	3-12-10-NA-211
12-2203	Typhimurium	Human	11/07/2012	0	DT120	R	S	S	S	S	S	S	S	S	S	R	R	R	3	12	10	\N	0211	3-12-10-NA-211
12-2208	Typhimurium	Human	13/07/2012	0	DT120	R	S	S	S	S	S	S	S	S	S	R	R	S	3	13	5	\N	0211	3-13-5-NA-211
12-2213	Typhimurium	Human	13/07/2012	0	DT120	R	S	S	S	S	S	S	S	S	S	R	R	R	3	12	9	\N	0211	3-12-9-NA-211
12-2215	Typhimurium	Human	13/07/2012	0	DT120	S	S	S	S	S	S	S	S	S	S	S	S	S	3	14	11	\N	0311	3-14-11-NA-311
12-2216	Typhimurium	Human	13/07/2012	0	DT193	R	S	S	S	S	S	R	R	S	S	R	R	S	3	16	10	\N	0311	3-16-10-NA-311
12-2237	Typhimurium	Human	12/06/2012	0	DT193	R	S	S	S	S	S	S	S	S	S	R	R	R	3	12	11	\N	0211	3-12-11-NA-211
12-2239	Typhimurium	Human	28/06/2012	0	DT110	R	S	S	S	S	S	S	S	S	S	R	R	R	3	12	10	\N	0211	3-12-10-NA-211
12-2246	Typhimurium	Human	16/07/2012	0	NT	S	S	S	S	S	S	S	S	S	S	I	S	S	4	9	10	11	0211	4-9-10-11-211
12-2258	Typhimurium	Human	18/07/2012	0	DT110	R	S	S	S	S	S	S	S	S	S	R	R	R	3	13	10	\N	0211	3-13-10-NA-211
12-2274	Typhimurium	Human	10/07/2012	0	U311	R	S	S	S	S	S	S	S	S	R	I	R	R	4	14	15	7	\N	4-14-15-7-NA
12-2276	Typhimurium	Human	13/07/2012	0	DT120	R	S	S	S	S	S	S	S	S	I	R	R	S	3	13	14	\N	0211	3-13-14-NA-211
12-2295	Typhimurium	Human	10/07/2012	0	DT120	S	S	S	S	S	S	S	S	S	S	R	R	R	3	13	11	\N	\N	3-13-11-NA-NA
12-2297	Typhimurium	Human	18/07/2012	0	DT120	R	S	S	S	S	S	S	S	S	I	R	R	R	3	12	9	\N	0211	3-12-9-NA-211
12-2299	Typhimurium	Human	16/07/2012	0	DT120	R	S	S	S	S	S	R	R	S	S	R	R	R	3	16	7	\N	0211	3-16-7-NA-211
12-2302	Typhimurium	Human	17/07/2012	0	DT193	R	R	S	S	S	S	S	S	S	S	R	R	R	3	11	9	\N	0211	3-11-9-NA-211
12-2304	Typhimurium	Human	17/07/2012	0	NT	R	S	S	S	S	S	R	R	S	S	R	R	R	3	12	11	\N	0211	3-12-11-NA-211
12-2309	Typhimurium	Human	18/07/2012	0	NT	R	S	S	S	S	S	S	S	S	S	S	S	S	3	17	11	\N	0311	3-17-11-NA-311
12-2314	Typhimurium	Human	17/07/2012	0	DT193	S	S	S	S	S	S	S	S	S	S	I	S	R	3	13	11	\N	0211	3-13-11-NA-211
12-2324	Typhimurium	Human	23/07/2012	0	RDNC	S	S	S	S	S	R	R	R	S	S	R	R	R	3	10	7	8	0211	3-10-7-8-211
12-2329	Typhimurium	Human	24/07/2012	0	DT138	R	S	S	S	S	S	S	S	S	S	R	R	R	3	12	11	\N	0211	3-12-11-NA-211
12-2330	Typhimurium	Human	17/07/2012	0	DT193	R	S	S	S	S	S	S	S	S	S	R	R	R	3	13	9	\N	0211	3-13-9-NA-211
12-2343	Typhimurium	Human	23/07/2012	0	DT193	S	S	S	S	S	S	S	S	S	S	S	S	R	3	13	8	\N	0211	3-13-8-NA-211
12-2344	Typhimurium	Human	23/07/2012	0	DT193	R	S	S	S	S	S	S	S	S	S	R	R	R	3	11	9	\N	0211	3-11-9-NA-211
12-2357	Typhimurium	Human	25/07/2012	0	DT138	R	S	S	S	S	S	S	S	S	S	R	R	R	3	12	11	\N	0211	3-12-11-NA-211
12-2368	Typhimurium	Human	27/07/2012	0	DT193	R	S	S	S	S	S	S	S	S	S	S	S	S	3	\N	10	\N	\N	3-NA-10-NA-NA
12-2374	Typhimurium	Human	23/07/2012	0	DT193	R	S	S	S	S	S	R	R	S	S	S	R	S	3	17	11	\N	0211	3-17-11-NA-211
12-2377	Typhimurium	Human	15/07/2012	0	DT193	R	S	S	S	S	S	S	S	S	S	S	S	S	3	15	10	\N	0311	3-15-10-NA-311
12-2379	Typhimurium	Human	29/07/2012	0	DT193	R	S	S	S	S	S	S	S	S	S	R	R	R	3	13	11	\N	0211	3-13-11-NA-211
12-2380	Typhimurium	Human	27/07/2012	0	NT	S	S	S	S	S	S	S	S	S	S	S	S	S	4	9	11	10	\N	4-9-11-10-NA
12-2412	Typhimurium	Human	23/07/2012	0	DT104L	R	S	S	R	S	S	S	S	S	R	R	R	R	3	14	13	22	\N	3-14-13-22-NA
12-2413	Typhimurium	Human	25/07/2012	0	DT120	R	S	S	S	S	S	S	S	S	S	R	R	R	3	12	11	\N	0211	3-12-11-NA-211
12-2424	Typhimurium	Human	30/07/2012	0	DT193	S	S	S	S	S	S	S	S	S	S	I	S	S	3	12	9	\N	0211	3-12-9-NA-211
12-2429	Typhimurium	Human	27/07/2012	0	DT193	R	S	S	S	S	S	S	S	S	S	R	R	R	3	14	10	\N	0211	3-14-10-NA-211
12-2430	Typhimurium	Human	24/07/2012	0	DT104L	R	R	S	R	S	S	S	S	S	S	R	R	R	3	12	\N	14	\N	3-12-NA-14-NA
12-2435	Typhimurium	Human	27/07/2012	0	DT120	R	S	S	R	S	S	S	S	S	R	R	R	R	3	14	20	24	0311	3-14-20-24-311
12-2438	Typhimurium	Human	28/07/2012	0	DT120	R	S	S	S	S	S	S	S	S	S	R	R	R	3	12	11	\N	0211	3-12-11-NA-211
12-2446	Typhimurium	Human	28/07/2012	0	DT104L	R	S	S	R	S	S	S	S	S	S	R	R	R	3	14	11	25	0211	3-14-11-25-211
12-2450	Typhimurium	Human	31/07/2012	0	DT120	S	S	S	S	S	S	S	S	S	S	I	S	S	3	12	13	\N	0211	3-12-13-NA-211
12-2452	Typhimurium	Human	30/07/2012	0	DT120	S	S	S	S	S	S	S	S	S	S	I	S	S	3	12	9	\N	0211	3-12-9-NA-211
12-2455	Typhimurium	Human	26/07/2012	0	DT193	R	S	S	S	S	S	S	S	S	S	R	R	R	3	12	10	\N	0211	3-12-10-NA-211
12-2460	Typhimurium	Human	22/06/2012	0	DT120	R	S	S	S	S	S	S	S	S	S	R	R	R	3	12	10	\N	0211	3-12-10-NA-211
12-2472	Typhimurium	Human	30/07/2012	0	DT41	S	S	S	S	S	S	S	S	S	S	S	S	S	2	11	5	7	\N	2-11-5-7-NA
12-2475	Typhimurium	Human	27/07/2012	0	DT193	R	S	S	S	S	S	S	S	S	S	R	R	R	3	12	9	\N	0211	3-12-9-NA-211
12-2487	Typhimurium	Human	31/07/2012	0	DT41	S	S	S	S	S	S	S	S	S	S	S	S	S	2	11	5	\N	0212	2-11-5-NA-212
12-2495	Typhimurium	Human	02/08/2012	0	DT120	R	S	S	S	S	S	S	S	S	S	R	R	R	3	13	8	\N	0211	3-13-8-NA-211
12-2499	Typhimurium	Human	01/08/2012	0	DT120	R	S	S	S	S	S	S	S	S	S	R	R	R	3	21	10	\N	0211	3-21-10-NA-211
12-2500	Typhimurium	Human	02/08/2012	0	DT120	R	S	S	S	S	S	S	S	S	S	R	R	R	\N	13	13	\N	0211	NA-13-13-NA-211
12-2504	Typhimurium	Human	31/07/2012	0	DT120	R	S	S	R	S	S	S	S	S	S	R	R	R	8	12	11	\N	0211	8-12-11-NA-211
12-2508	Typhimurium	Human	30/07/2012	0	DT110	R	S	S	S	S	S	S	S	S	S	R	R	R	3	13	9	\N	0211	3-13-9-NA-211
12-2520	Typhimurium	Human	30/07/2012	0	DT193	R	S	S	S	S	S	S	S	S	S	R	R	R	3	13	10	\N	0211	3-13-10-NA-211
12-2525	Typhimurium	Human	06/08/2012	0	DT193	S	S	S	S	S	S	S	S	R	S	S	S	R	3	21	13	\N	0211	3-21-13-NA-211
12-2532	Typhimurium	Human	25/07/2012	0	RDNC	S	S	S	S	S	S	S	S	S	S	S	S	S	3	14	\N	\N	0211	3-14-NA-NA-211
12-2555	Typhimurium	Human	03/08/2012	0	DT193	R	S	S	S	S	S	S	S	S	S	S	S	S	3	16	10	\N	0311	3-16-10-NA-311
12-2560	Typhimurium	Human	05/08/2012	0	DT195	S	S	S	S	S	S	S	S	S	S	I	S	S	2	14	10	\N	0211	2-14-10-NA-211
12-2563	Typhimurium	Human	06/08/2012	0	DT104L	R	R	S	R	S	S	S	S	S	S	R	R	R	3	13	15	\N	0311	3-13-15-NA-311
12-2574	Typhimurium	Human	02/08/2012	0	DT120	R	S	S	S	S	S	S	S	S	S	R	R	R	3	13	12	\N	0211	3-13-12-NA-211
12-2585	Typhimurium	Human	05/08/2012	0	DT193	R	S	S	S	S	S	S	S	S	S	S	S	S	3	17	11	\N	0311	3-17-11-NA-311
12-2596	Typhimurium	Human	03/08/2012	0	U302	S	S	S	S	S	S	R	I	S	S	I	S	R	2	14	6	12	0212	2-14-6-12-212
12-2598	Typhimurium	Human	03/08/2012	0	DT120	R	S	S	S	S	S	S	S	S	S	R	R	R	3	12	11	\N	0211	3-12-11-NA-211
12-2599	Typhimurium	Human	07/08/2012	0	DT193	R	S	S	S	S	S	S	S	S	S	R	R	R	3	12	10	\N	0211	3-12-10-NA-211
12-2605	Typhimurium	Human	01/08/2012	0	RDNC	S	S	S	S	S	S	S	S	S	S	S	S	S	3	17	7	\N	0211	3-17-7-NA-211
12-2610	Typhimurium	Human	04/08/2012	0	DT120	R	S	S	S	S	S	S	S	S	S	R	R	R	3	13	9	\N	0211	3-13-9-NA-211
12-2612	Typhimurium	Human	06/08/2012	0	DT120	R	S	S	S	S	S	S	S	S	S	R	R	R	3	9	9	\N	0211	3-9-9-NA-211
12-2613	Typhimurium	Human	09/08/2012	0	DT120	R	S	S	S	S	S	S	S	S	I	R	R	R	3	12	11	\N	\N	3-12-11-NA-NA
12-2614	Typhimurium	Human	09/08/2012	0	DT120	R	S	S	S	S	S	S	S	S	S	R	R	R	3	12	11	\N	0211	3-12-11-NA-211
12-2617	Typhimurium	Human	08/08/2012	0	DT104L	R	S	S	R	S	S	S	S	S	S	R	R	R	3	13	15	\N	0311	3-13-15-NA-311
12-2629	Typhimurium	Human	06/08/2012	0	DT120	R	R	S	R	S	S	S	S	S	S	R	R	R	4	14	9	\N	0211	4-14-9-NA-211
12-2634	Typhimurium	Human	07/08/2012	0	DT120	R	S	S	S	S	S	S	S	S	S	R	R	R	3	12	11	\N	\N	3-12-11-NA-NA
12-2652	Typhimurium	Human	10/08/2012	0	DT120	R	R	S	R	S	S	S	S	S	S	R	R	R	4	8	9	\N	0211	4-8-9-NA-211
12-2683	Typhimurium	Human	09/08/2012	0	DT120	R	S	S	S	S	S	S	S	S	S	R	R	R	3	9	9	\N	0211	3-9-9-NA-211
12-2684	Typhimurium	Human	10/08/2012	0	DT41	S	S	S	S	S	S	S	S	S	S	S	S	S	2	11	5	\N	0212	2-11-5-NA-212
12-2690	Typhimurium	Human	13/08/2012	0	DT208	S	S	S	S	S	S	R	R	S	S	S	R	R	3	14	12	\N	0311	3-14-12-NA-311
12-2693	Typhimurium	Human	06/08/2012	0	DT193	R	S	S	S	S	S	S	S	S	S	S	S	S	3	15	12	\N	0311	3-15-12-NA-311
12-2697	Typhimurium	Human	09/08/2012	0	DT110	R	S	S	S	S	S	S	S	S	S	R	R	R	3	13	9	\N	0211	3-13-9-NA-211
12-2701	Typhimurium	Human	08/08/2012	0	DT120	R	S	S	S	S	S	S	S	S	S	R	R	R	3	14	8	\N	0211	3-14-8-NA-211
12-2702	Typhimurium	Human	07/08/2012	0	DT110	R	S	S	S	S	S	S	S	S	S	R	R	R	3	12	10	\N	0211	3-12-10-NA-211
12-2719	Typhimurium	Human	11/08/2012	0	DT120	R	S	S	S	S	S	S	S	S	S	R	R	R	3	9	9	\N	\N	3-9-9-NA-NA
12-2721	Typhimurium	Human	13/08/2012	0	DT104A	S	S	S	S	S	S	S	S	S	S	S	S	S	3	14	11	\N	\N	3-14-11-NA-NA
12-2728	Typhimurium	Human	15/08/2012	0	DT120	R	S	S	R	S	S	S	R	S	S	R	R	R	3	9	9	\N	0211	3-9-9-NA-211
12-2730	Typhimurium	Human	14/08/2012	0	DT193	R	S	S	S	S	S	S	S	S	S	R	R	R	3	12	10	\N	0211	3-12-10-NA-211
12-2732	Typhimurium	Human	17/08/2012	0	DT138	R	S	S	S	S	S	S	S	S	S	R	R	R	3	13	9	\N	0211	3-13-9-NA-211
12-2736	Typhimurium	Human	13/08/2012	0	DT193	R	S	S	S	S	S	S	S	S	S	R	R	R	3	14	9	\N	0211	3-14-9-NA-211
12-2747	Typhimurium	Human	13/08/2012	0	DT120	R	R	S	R	S	S	S	S	S	S	R	R	R	3	15	5	12	0311	3-15-5-12-311
12-2748	Typhimurium	Human	15/08/2012	0	DT120	R	S	R	S	S	R	S	S	R	S	R	R	R	3	12	11	\N	0211	3-12-11-NA-211
12-2755	Typhimurium	Human	10/08/2012	0	DT56	R	S	S	S	S	S	S	S	S	S	R	R	S	4	12	9	\N	0211	4-12-9-NA-211
12-2768	Typhimurium	Human	16/08/2012	0	DT120	R	S	S	S	S	S	R	R	S	S	R	R	R	3	14	7	\N	0211	3-14-7-NA-211
12-2778	Typhimurium	Human	16/08/2012	0	DT193	R	R	S	R	S	S	S	S	S	S	R	R	R	4	14	8	7	0211	4-14-8-7-211
12-2783	Typhimurium	Human	16/08/2012	0	DT120	R	S	S	S	S	S	S	S	S	S	R	R	R	3	13	8	\N	0211	3-13-8-NA-211
12-2788	Typhimurium	Human	17/08/2012	0	DT120	R	S	S	S	S	S	S	S	S	S	R	R	R	3	9	9	\N	0211	3-9-9-NA-211
12-2790	Typhimurium	Human	16/08/2012	0	DT120	R	S	S	S	S	S	S	S	S	I	R	R	R	3	13	8	\N	0211	3-13-8-NA-211
12-2796	Typhimurium	Human	24/07/2012	0	NT	R	S	S	S	S	S	S	S	S	S	R	R	R	3	13	12	\N	0211	3-13-12-NA-211
12-2801	Typhimurium	Human	20/08/2012	0	RDNC	R	S	S	S	S	S	S	S	S	S	I	R	S	2	13	26	13	0212	2-13-26-13-212
12-2805	Typhimurium	Human	06/08/2012	0	DT120	R	S	S	S	S	S	S	S	S	S	R	R	R	3	12	11	\N	0211	3-12-11-NA-211
12-2823	Typhimurium	Human	21/08/2012	0	DT120	S	S	S	S	S	S	S	S	S	S	R	R	R	3	13	10	\N	0211	3-13-10-NA-211
12-2836	Typhimurium	Human	04/08/2012	0	RDNC	R	S	S	S	S	S	R	R	R	S	R	R	R	3	16	2	\N	0311	3-16-2-NA-311
12-2839	Typhimurium	Human	24/07/2012	0	RDNC	S	S	S	S	I	S	S	S	S	S	S	S	S	2	13	\N	\N	0311	2-13-NA-NA-311
12-2859	Typhimurium	Human	21/08/2012	0	DT193	R	S	S	S	S	S	S	S	S	S	I	S	S	3	13	8	\N	0211	3-13-8-NA-211
12-2861	Typhimurium	Human	20/08/2012	0	DT120	R	S	S	S	S	S	S	S	S	S	R	R	R	3	9	9	\N	0211	3-9-9-NA-211
12-2881	Typhimurium	Human	22/08/2012	0	DT193	R	S	S	S	S	S	S	S	S	S	R	R	R	3	13	8	\N	0211	3-13-8-NA-211
12-2888	Typhimurium	Human	21/08/2012	0	DT120	R	S	S	S	S	S	S	S	S	S	R	R	R	3	9	9	\N	0211	3-9-9-NA-211
12-2894	Typhimurium	Human	25/08/2012	0	DT193	R	S	S	S	S	S	S	S	S	S	S	S	S	3	11	11	\N	0311	3-11-11-NA-311
12-2896	Typhimurium	Human	20/08/2012	0	RDNC	R	S	S	S	S	S	S	S	S	S	I	R	R	3	12	8	\N	0211	3-12-8-NA-211
12-2902	Typhimurium	Human	21/08/2012	0	DT120	R	S	S	S	S	S	S	S	S	S	R	R	R	3	13	7	\N	0211	3-13-7-NA-211
12-2910	Typhimurium	Human	25/08/2012	0	DT193	R	S	S	S	S	S	S	S	S	S	R	R	R	3	13	8	\N	0211	3-13-8-NA-211
12-2922	Typhimurium	Human	25/08/2012	0	DT120	R	S	S	S	S	S	S	S	S	S	R	R	R	3	12	9	\N	0211	3-12-9-NA-211
12-2929	Typhimurium	Human	25/08/2012	0	DT193	R	S	S	S	S	S	S	S	S	S	R	R	R	3	13	9	\N	0211	3-13-9-NA-211
12-2930	Typhimurium	Human	23/08/2012	0	DT193	R	S	S	R	S	S	S	S	S	S	R	R	R	3	13	11	\N	0211	3-13-11-NA-211
12-2935	Typhimurium	Human	26/08/2012	0	RDNC	R	S	S	S	S	S	S	S	S	S	R	R	S	4	12	9	\N	0211	4-12-9-NA-211
12-2938	Typhimurium	Human	23/08/2012	0	DT120	S	S	S	S	S	S	S	S	S	S	R	R	R	3	13	10	\N	0211	3-13-10-NA-211
12-2941	Typhimurium	Human	24/08/2012	0	DT193	S	S	S	R	S	S	R	I	R	S	I	S	S	3	13	9	\N	0211	3-13-9-NA-211
12-2953	Typhimurium	Human	27/08/2012	0	DT120	S	S	S	R	S	S	R	S	R	S	I	I	S	3	13	9	\N	0211	3-13-9-NA-211
12-2955	Typhimurium	Human	24/08/2012	0	DT193	R	S	S	S	S	S	S	S	S	S	R	R	R	3	13	8	\N	0211	3-13-8-NA-211
12-2970	Typhimurium	Human	29/08/2012	0	DT120	R	S	S	S	S	S	S	S	S	S	R	R	R	3	9	9	\N	0211	3-9-9-NA-211
12-2974	Typhimurium	Human	28/08/2012	0	DT193	R	S	S	R	S	S	S	S	S	S	R	R	R	3	8	10	\N	0211	3-8-10-NA-211
12-2978	Typhimurium	Human	27/08/2012	0	DT110B	R	S	S	R	S	S	S	S	S	S	R	R	R	3	15	16	14	0311	3-15-16-14-311
12-2984	Typhimurium	Human	27/08/2012	0	RDNC	R	S	S	S	S	S	S	S	S	S	R	R	R	3	12	11	\N	0211	3-12-11-NA-211
12-2998	Typhimurium	Human	\N	0	RDNC	R	S	S	S	S	S	S	S	S	S	R	R	R	3	12	11	\N	0211	3-12-11-NA-211
12-3001	Typhimurium	Human	28/08/2012	0	DT120	R	S	S	S	S	S	R	R	S	S	R	R	R	3	14	7	\N	0211	3-14-7-NA-211
12-3003	Typhimurium	Human	28/08/2012	0	DT195	S	S	S	S	S	S	R	R	S	S	S	S	R	3	10	11	7	0211	3-10-11-7-211
12-3012	Typhimurium	Human	28/08/2012	0	DT193	R	S	S	S	S	S	S	S	S	S	S	S	S	3	15	12	\N	0311	3-15-12-NA-311
12-3041	Typhimurium	Human	30/08/2012	0	DT120	R	S	S	S	S	S	S	S	S	S	R	R	R	3	9	9	\N	0211	3-9-9-NA-211
12-3043	Typhimurium	Human	01/09/2012	0	DT120	R	S	S	S	S	S	S	S	S	S	R	R	R	3	12	9	\N	0211	3-12-9-NA-211
12-3045	Typhimurium	Human	29/08/2012	0	DT193	R	S	S	S	S	S	S	S	S	S	R	R	R	3	13	8	\N	0211	3-13-8-NA-211
12-3046	Typhimurium	Human	30/08/2012	0	DT12	S	S	S	S	S	S	S	S	S	S	I	S	S	2	21	17	8	0212	2-21-17-8-212
12-3048	Typhimurium	Human	30/08/2012	0	DT193	R	S	S	S	S	S	S	S	S	S	R	R	R	3	13	8	\N	0211	3-13-8-NA-211
12-3058	Typhimurium	Human	02/09/2012	0	DT35	S	S	S	S	S	S	S	S	S	S	I	S	S	3	12	10	9	0211	3-12-10-9-211
12-3067	Typhimurium	Human	04/09/2012	0	RDNC	R	S	S	S	S	S	S	S	S	S	R	R	R	3	12	11	\N	0211	3-12-11-NA-211
12-3068	Typhimurium	Human	30/08/2012	0	DT120	R	S	S	R	S	S	S	S	S	R	R	R	R	3	13	15	23	0311	3-13-15-23-311
12-3069	Typhimurium	Human	25/08/2012	0	DT193	R	S	S	S	S	S	S	S	S	S	R	R	R	3	13	8	\N	0211	3-13-8-NA-211
12-3074	Typhimurium	Human	30/08/2012	0	DT135	S	S	S	S	S	S	S	S	S	S	I	S	S	3	17	9	\N	0211	3-17-9-NA-211
12-3085	Typhimurium	Human	03/09/2012	0	DT193	S	S	S	R	S	S	R	I	R	S	I	S	S	3	13	9	\N	0211	3-13-9-NA-211
12-3090	Typhimurium	Human	04/09/2012	0	DT193	R	S	S	S	S	S	S	S	S	S	R	R	R	3	13	9	\N	0211	3-13-9-NA-211
12-3091	Typhimurium	Human	03/09/2012	0	NT	R	S	S	S	S	S	R	R	S	S	R	R	S	2	14	7	12	0212	2-14-7-12-212
12-3096	Typhimurium	Human	27/08/2012	0	DT193	R	S	S	S	S	S	S	S	S	S	R	R	R	3	13	8	\N	0211	3-13-8-NA-211
12-3102	Typhimurium	Human	10/08/2012	0	DT193	R	S	S	S	S	R	R	R	I	S	R	R	R	3	11	9	\N	0211	3-11-9-NA-211
12-3110	Typhimurium	Human	31/08/2012	0	DT193	R	S	S	S	S	S	S	S	S	S	R	R	R	3	12	10	\N	0211	3-12-10-NA-211
12-3111	Typhimurium	Human	28/08/2012	0	DT44	S	S	S	S	S	S	S	S	S	S	I	S	S	2	11	11	10	0212	2-11-11-10-212
12-3112	Typhimurium	Human	04/09/2012	0	DT120	R	S	S	S	S	S	S	S	S	S	R	R	R	3	12	9	\N	0211	3-12-9-NA-211
12-3145	Typhimurium	Human	02/09/2012	0	DT193	R	S	S	S	S	S	S	S	S	S	S	S	S	3	15	13	\N	0311	3-15-13-NA-311
12-3149	Typhimurium	Human	07/09/2012	0	NT	R	S	S	S	S	S	S	S	S	S	R	R	R	3	13	10	\N	0211	3-13-10-NA-211
12-3153	Typhimurium	Human	05/09/2012	0	DT1	S	S	S	S	S	S	S	S	S	S	I	S	S	3	8	6	11	0311	3-8-6-11-311
12-3154	Typhimurium	Human	05/09/2012	0	DT120	R	S	S	S	S	S	S	S	S	S	R	R	R	3	15	9	11	0211	3-15-9-11-211
12-3161	Typhimurium	Human	05/09/2012	0	U311	R	R	S	R	S	S	S	S	S	R	I	R	R	4	13	13	7	0211	4-13-13-7-211
12-3165	Typhimurium	Human	07/09/2012	0	DT120	R	S	S	S	S	S	S	S	S	S	R	R	R	3	12	10	\N	0211	3-12-10-NA-211
12-3169	Typhimurium	Human	07/09/2012	0	DT120	R	S	S	S	S	S	S	S	S	S	R	R	R	3	9	9	\N	0211	3-9-9-NA-211
12-3182	Typhimurium	Human	05/09/2012	0	NT	R	S	S	S	S	S	S	S	S	R	R	R	R	3	13	10	\N	0211	3-13-10-NA-211
12-3197	Typhimurium	Human	05/09/2012	0	DT193	R	S	S	S	S	S	S	S	S	S	S	S	S	3	15	12	\N	0311	3-15-12-NA-311
12-3202	Typhimurium	Human	10/09/2012	0	DT193	S	S	S	S	S	S	S	S	S	R	R	R	R	2	21	17	12	0212	2-21-17-12-212
12-3203	Typhimurium	Human	09/09/2012	0	NT	R	S	S	S	S	S	S	S	S	S	R	R	R	3	13	10	\N	0211	3-13-10-NA-211
12-3215	Typhimurium	Human	06/09/2012	0	DT104L	R	S	S	R	S	S	S	S	S	R	R	R	R	3	12	14	\N	0311	3-12-14-NA-311
12-3216	Typhimurium	Human	07/09/2012	0	NT	R	R	S	R	S	S	S	S	S	R	R	R	R	4	13	13	7	0211	4-13-13-7-211
12-3218	Typhimurium	Human	08/09/2012	0	DT120	R	R	S	R	S	S	S	S	S	S	R	R	R	4	13	8	7	0211	4-13-8-7-211
12-3219	Typhimurium	Human	07/09/2012	0	DT120	R	R	S	R	S	S	S	S	S	R	R	R	R	3	12	14	\N	0311	3-12-14-NA-311
12-3220	Typhimurium	Human	08/09/2012	0	RDNC	S	S	S	S	S	S	S	S	S	S	S	S	S	3	9	8	25	0312	3-9-8-25-312
12-3246	Typhimurium	Human	04/09/2012	0	DT193	R	S	S	S	S	S	S	S	S	S	R	R	R	3	13	8	\N	0211	3-13-8-NA-211
12-3247	Typhimurium	Human	04/09/2012	0	DT193	R	S	S	S	S	S	S	S	S	S	R	R	R	3	13	10	\N	0211	3-13-10-NA-211
12-3251	Typhimurium	Human	08/09/2012	0	DT193	R	S	S	S	S	S	S	S	S	S	R	R	R	3	13	10	\N	0211	3-13-10-NA-211
12-3256	Typhimurium	Human	10/09/2012	0	DT15A	S	S	S	S	S	S	S	S	S	S	R	R	R	2	11	8	9	0212	2-11-8-9-212
12-3259	Typhimurium	Human	10/09/2012	0	DT120	R	S	S	S	S	S	S	S	S	S	R	R	R	3	9	9	\N	0211	3-9-9-NA-211
12-3261	Typhimurium	Human	12/09/2012	0	DT193	R	S	S	S	S	S	S	S	S	S	R	R	R	3	11	9	\N	0211	3-11-9-NA-211
12-3265	Typhimurium	Human	11/09/2012	0	DT138	R	S	S	S	S	S	S	S	S	S	R	R	S	3	12	11	\N	0211	3-12-11-NA-211
12-3266	Typhimurium	Human	11/09/2012	0	DT120	R	S	S	S	S	S	S	S	S	S	R	R	R	3	9	9	\N	0211	3-9-9-NA-211
12-3316	Typhimurium	Human	14/09/2012	0	DT1	S	S	S	S	S	S	S	S	S	S	I	S	S	3	13	13	12	0312	3-13-13-12-312
12-3322	Typhimurium	Human	10/09/2012	0	DT138	R	S	S	S	S	S	S	S	S	S	R	R	R	3	12	11	\N	0211	3-12-11-NA-211
12-3325	Typhimurium	Human	14/09/2012	0	DT12	S	S	S	S	S	S	S	S	S	S	S	S	S	3	14	12	\N	0311	3-14-12-NA-311
12-3331	Typhimurium	Human	11/09/2012	0	DT12	S	S	S	S	S	S	S	S	S	R	R	R	S	3	14	5	18	0311	3-14-5-18-311
12-3333	Typhimurium	Human	13/09/2012	0	DT193	R	R	S	S	S	S	S	S	S	S	S	S	S	3	14	12	\N	0311	3-14-12-NA-311
12-3338	Typhimurium	Human	14/09/2012	0	DT120	R	S	S	S	S	S	S	S	S	S	R	R	R	3	13	8	\N	0211	3-13-8-NA-211
12-3339	Typhimurium	Human	12/09/2012	0	DT193	R	S	S	S	S	S	S	S	S	S	S	S	S	3	15	12	\N	0311	3-15-12-NA-311
12-3348	Typhimurium	Human	12/09/2012	0	DT120	R	S	S	S	S	S	S	S	S	S	R	R	R	3	12	9	\N	0211	3-12-9-NA-211
12-3354	Typhimurium	Human	15/09/2012	0	DT99	R	S	S	R	S	R	R	R	I	S	R	R	R	3	14	16	\N	0311	3-14-16-NA-311
12-3366	Typhimurium	Human	17/09/2012	0	DT96	R	S	S	R	S	R	R	R	I	S	R	R	R	3	14	16	\N	0311	3-14-16-NA-311
12-3371	Typhimurium	Human	09/09/2012	0	DT7	R	S	S	S	S	S	S	S	S	S	R	R	R	3	12	10	\N	0211	3-12-10-NA-211
12-3372	Typhimurium	Human	17/09/2012	0	DT138	R	S	S	S	S	S	S	S	S	S	R	R	R	3	12	11	\N	0211	3-12-11-NA-211
12-3375	Typhimurium	Human	13/09/2012	0	DT1	S	S	S	S	S	S	S	S	S	S	I	S	S	6	12	8	10	0311	6-12-8-10-311
12-3389	Typhimurium	Human	14/09/2012	0	NT	S	S	S	S	S	S	S	S	S	S	S	S	S	2	21	17	12	0212	2-21-17-12-212
12-3390	Typhimurium	Human	15/09/2012	0	DT193	R	S	S	S	S	S	S	S	S	S	S	S	S	3	12	10	\N	0311	3-12-10-NA-311
12-3391	Typhimurium	Human	18/09/2012	0	DT41	R	S	S	S	S	S	S	S	S	S	S	S	S	3	15	12	\N	0311	3-15-12-NA-311
12-3394	Typhimurium	Human	09/09/2012	0	DT193	R	S	S	S	S	S	S	S	S	S	S	S	S	3	15	12	\N	0311	3-15-12-NA-311
12-3396	Typhimurium	Human	17/09/2012	0	DT193	S	S	S	S	S	S	S	S	S	S	S	S	S	2	11	6	9	0212	2-11-6-9-212
12-3398	Typhimurium	Human	17/09/2012	0	DT193	R	S	S	S	S	S	S	S	S	S	S	S	S	3	12	10	\N	0311	3-12-10-NA-311
12-3400	Typhimurium	Human	18/09/2012	0	DT120	R	S	S	S	S	S	R	R	S	S	R	R	R	3	14	8	\N	0211	3-14-8-NA-211
12-3405	Typhimurium	Human	17/09/2012	0	DT193	S	S	S	S	S	S	S	S	S	R	R	R	R	2	21	18	12	0212	2-21-18-12-212
12-3409	Typhimurium	Human	14/09/2012	0	DT193	S	S	S	S	S	S	S	S	S	S	S	S	R	3	13	10	\N	0211	3-13-10-NA-211
12-3411	Typhimurium	Human	12/09/2012	0	DT104L	R	R	S	R	S	S	S	S	S	S	R	R	R	3	15	10	14	0311	3-15-10-14-311
12-3415	Typhimurium	Human	17/09/2012	0	DT120	R	S	S	S	S	S	S	S	S	S	R	R	R	3	9	9	\N	0211	3-9-9-NA-211
12-3418	Typhimurium	Human	14/09/2012	0	DT120	R	S	S	S	S	S	S	S	S	S	R	R	R	3	9	9	\N	0211	3-9-9-NA-211
12-3428	Typhimurium	Human	18/09/2012	0	DT193	R	S	S	S	S	S	S	S	S	S	R	R	R	3	11	8	\N	0111	3-11-8-NA-111
12-3432	Typhimurium	Human	18/09/2012	0	DT138	R	S	S	S	S	S	S	S	S	S	R	R	R	3	12	11	\N	0211	3-12-11-NA-211
12-3442	Typhimurium	Human	17/09/2012	0	DT2	S	S	S	S	S	S	S	S	S	S	S	S	S	2	10	11	12	0312	2-10-11-12-312
12-3443	Typhimurium	Human	21/09/2012	0	U302	S	S	S	S	S	S	S	S	S	R	R	R	S	3	14	5	18	0311	3-14-5-18-311
12-3444	Typhimurium	Human	22/09/2012	0	DT104L	R	R	S	S	S	S	S	S	S	S	S	R	S	3	16	16	13	0311	3-16-16-13-311
12-3448	Typhimurium	Human	18/09/2012	0	DT138	R	S	S	S	S	S	S	S	S	S	R	R	R	3	11	12	\N	0211	3-11-12-NA-211
12-3449	Typhimurium	Human	18/09/2012	0	DT138	R	S	S	S	S	S	S	S	S	S	R	R	R	3	12	11	\N	0211	3-12-11-NA-211
12-3451	Typhimurium	Human	20/09/2012	0	RDNC	S	S	S	S	S	R	R	S	I	S	R	S	R	3	10	7	8	0211	3-10-7-8-211
12-3472	Typhimurium	Human	07/05/2012	0	DT193	R	S	S	S	S	S	S	S	S	S	S	S	S	3	15	13	\N	0311	3-15-13-NA-311
12-3486	Typhimurium	Human	22/09/2012	0	U311	R	S	S	R	S	S	S	S	S	R	I	R	R	3	13	8	7	0211	3-13-8-7-211
12-3496	Typhimurium	Human	17/09/2012	0	DT193	R	R	S	S	S	S	S	S	S	S	R	R	R	3	12	9	\N	0211	3-12-9-NA-211
12-3507	Typhimurium	Human	21/09/2012	0	DT120	R	S	S	S	S	S	S	S	S	S	R	R	R	3	12	9	\N	0211	3-12-9-NA-211
12-3513	Typhimurium	Human	17/09/2012	0	DT41	S	S	S	S	S	S	S	S	S	S	S	S	S	2	11	6	9	0212	2-11-6-9-212
12-3537	Typhimurium	Human	03/09/2012	0	DT120	S	S	S	S	S	S	S	S	S	S	R	R	R	3	13	11	\N	0211	3-13-11-NA-211
12-3558	Typhimurium	Human	25/09/2012	0	DT138	R	S	S	S	S	S	S	S	S	S	R	R	R	3	12	11	\N	0211	3-12-11-NA-211
12-3562	Typhimurium	Human	19/09/2012	0	DT120	R	R	S	R	S	S	S	S	S	S	I	R	R	4	13	8	7	0211	4-13-8-7-211
12-3563	Typhimurium	Human	25/09/2012	0	DT120	R	S	S	S	S	S	S	S	S	S	R	R	R	3	9	9	\N	0211	3-9-9-NA-211
12-3567	Typhimurium	Human	27/09/2012	0	DT120	R	S	S	S	S	S	S	S	S	S	R	R	R	3	12	11	\N	0211	3-12-11-NA-211
12-3568	Typhimurium	Human	24/09/2012	0	DT138	R	S	S	S	S	S	R	R	S	S	R	R	R	3	14	9	\N	0211	3-14-9-NA-211
12-3579	Typhimurium	Human	21/09/2012	0	DT120	R	S	S	R	S	S	S	S	S	R	R	R	R	3	13	18	13	0311	3-13-18-13-311
12-3582	Typhimurium	Human	11/09/2012	0	DT138	R	S	S	S	S	S	S	S	S	S	R	R	R	3	12	11	\N	0211	3-12-11-NA-211
12-3583	Typhimurium	Human	11/09/2012	0	DT138	R	S	S	S	S	S	S	S	S	S	R	R	R	3	12	11	\N	0211	3-12-11-NA-211
12-3586	Typhimurium	Human	11/09/2012	0	DT2	S	S	S	S	S	S	S	S	S	S	S	S	S	2	10	11	12	0312	2-10-11-12-312
12-3595	Typhimurium	Human	26/09/2012	0	RDNC	R	R	S	R	S	S	S	S	S	S	I	R	R	4	13	18	7	0211	4-13-18-7-211
12-3596	Typhimurium	Human	27/09/2012	0	DT120	R	S	S	S	S	S	S	S	S	S	R	R	S	3	14	8	\N	0211	3-14-8-NA-211
12-3643	Typhimurium	Human	14/09/2012	0	DT104L	R	S	S	R	S	S	S	S	S	S	R	R	R	3	12	20	14	0311	3-12-20-14-311
12-3647	Typhimurium	Human	04/09/2012	0	DT120	R	S	S	S	S	S	S	S	S	S	R	R	R	3	9	9	\N	0211	3-9-9-NA-211
12-3648	Typhimurium	Human	26/09/2012	0	DT120	R	S	S	R	S	S	R	R	S	I	R	R	S	3	12	11	\N	0211	3-12-11-NA-211
12-3649	Typhimurium	Human	25/09/2012	0	DT120	R	S	S	S	S	S	S	S	S	S	R	R	R	3	12	9	\N	0211	3-12-9-NA-211
12-3650	Typhimurium	Human	26/09/2012	0	NT	S	S	S	S	S	S	S	S	S	S	R	R	R	2	21	17	11	0212	2-21-17-11-212
12-3652	Typhimurium	Human	26/09/2012	0	DT120	R	S	S	S	S	S	S	S	S	S	I	S	S	3	15	12	\N	0311	3-15-12-NA-311
12-3663	Typhimurium	Human	30/09/2012	0	DT193	R	S	S	S	S	S	S	S	S	S	R	R	R	3	12	10	\N	0211	3-12-10-NA-211
12-3704	Typhimurium	Human	01/10/2012	0	DT120	R	S	S	S	S	S	S	S	S	S	R	R	R	3	12	9	\N	0211	3-12-9-NA-211
12-3709	Typhimurium	Human	04/10/2012	0	DT138	R	S	S	S	S	S	S	S	S	S	R	R	R	3	13	10	\N	0211	3-13-10-NA-211
12-3719	Typhimurium	Human	28/09/2012	0	DT120	R	R	S	S	S	S	S	S	S	S	R	R	R	3	12	9	\N	0211	3-12-9-NA-211
12-3724	Typhimurium	Human	06/10/2012	0	DT138	R	S	S	S	S	S	S	S	S	S	R	R	R	3	11	12	\N	0211	3-11-12-NA-211
12-3725	Typhimurium	Human	28/08/2012	0	RDNC	R	S	S	S	S	S	S	S	S	S	S	R	R	3	12	8	\N	0211	3-12-8-NA-211
12-3726	Typhimurium	Human	30/08/2012	0	DT120	R	S	S	S	S	S	S	S	S	S	R	R	R	3	13	9	\N	0211	3-13-9-NA-211
12-3727	Typhimurium	Human	05/09/2012	0	DT104L	R	R	S	R	S	S	S	S	S	S	R	R	I	3	13	9	17	0311	3-13-9-17-311
12-3738	Typhimurium	Human	06/10/2012	0	DT193	R	S	S	S	S	S	S	S	S	S	R	R	R	3	12	8	\N	0211	3-12-8-NA-211
12-3739	Typhimurium	Human	06/10/2012	0	DT12	S	S	S	S	S	S	R	R	S	S	S	R	S	3	10	7	\N	0311	3-10-7-NA-311
12-3748	Typhimurium	Human	06/10/2012	0	DT104L	R	R	S	R	S	S	S	S	S	S	R	R	R	3	13	12	\N	0311	3-13-12-NA-311
12-3751	Typhimurium	Human	04/10/2012	0	DT120	R	S	S	S	S	S	R	R	S	S	R	R	R	3	14	8	\N	0211	3-14-8-NA-211
12-3772	Typhimurium	Human	10/10/2012	0	RDNC	R	R	S	R	S	S	S	S	S	S	R	R	R	4	13	18	7	0211	4-13-18-7-211
12-3778	Typhimurium	Human	08/10/2012	0	DT120	R	S	S	S	S	S	R	R	S	S	R	R	R	3	14	8	\N	0211	3-14-8-NA-211
12-3789	Typhimurium	Human	03/10/2012	0	DT193	R	S	S	S	S	S	S	S	S	S	R	R	R	3	12	8	\N	0211	3-12-8-NA-211
12-3792	Typhimurium	Human	08/10/2012	0	DT120	R	S	S	S	S	S	S	S	S	S	R	R	R	3	12	10	\N	0211	3-12-10-NA-211
12-3830	Typhimurium	Human	24/09/2012	0	DT120	R	S	S	S	S	S	R	R	S	S	R	R	R	3	14	8	\N	0211	3-14-8-NA-211
12-3832	Typhimurium	Human	27/09/2012	0	DT120	R	S	S	S	S	S	S	S	S	S	R	R	R	3	9	9	\N	0211	3-9-9-NA-211
12-3840	Typhimurium	Human	10/10/2012	0	DT194	R	S	S	S	S	S	S	S	S	S	S	S	S	3	15	10	\N	0311	3-15-10-NA-311
12-3859	Typhimurium	Human	15/10/2012	0	DT193	R	S	S	S	S	S	S	S	S	S	R	R	R	3	13	10	\N	0211	3-13-10-NA-211
12-3861	Typhimurium	Human	12/10/2012	0	DT120	R	S	S	S	S	S	S	S	S	S	R	R	R	3	12	9	\N	0211	3-12-9-NA-211
12-3863	Typhimurium	Human	12/10/2012	0	NT	R	S	S	R	S	S	R	R	S	S	R	R	R	3	13	7	\N	0111	3-13-7-NA-111
12-3864	Typhimurium	Human	02/10/2012	0	DT193	R	S	S	S	S	S	S	S	S	S	R	R	R	3	14	9	\N	0211	3-14-9-NA-211
12-3888	Typhimurium	Human	15/10/2012	0	DT194	R	S	S	S	S	S	S	S	S	S	S	S	S	3	11	12	\N	0311	3-11-12-NA-311
12-3889	Typhimurium	Human	15/10/2012	0	RDNC	S	S	S	S	S	S	S	S	S	S	S	S	S	3	17	9	\N	0211	3-17-9-NA-211
12-3895	Typhimurium	Human	28/08/2012	0	DT12	R	S	S	R	S	S	S	S	S	S	R	R	I	3	15	16	14	0311	3-15-16-14-311
12-3896	Typhimurium	Human	27/08/2012	0	U302	R	R	S	R	S	S	S	S	S	S	R	R	I	3	15	16	14	0311	3-15-16-14-311
12-3899	Typhimurium	Human	23/06/2012	0	DT194	R	S	S	R	S	S	R	R	S	S	I	R	R	3	13	8	\N	0211	3-13-8-NA-211
12-3907	Typhimurium	Human	14/10/2012	0	DT120	R	S	S	S	S	S	S	S	S	S	R	R	R	3	12	10	\N	0211	3-12-10-NA-211
12-3924	Typhimurium	Human	19/10/2012	0	RDNC	R	S	S	S	S	S	S	S	S	S	R	R	S	3	13	14	\N	0211	3-13-14-NA-211
12-3925	Typhimurium	Human	18/10/2012	0	U302	R	S	S	S	S	S	S	S	S	S	S	S	S	3	15	10	\N	0311	3-15-10-NA-311
12-3949	Typhimurium	Human	10/10/2012	0	DT2	S	S	S	S	S	S	S	S	S	S	S	S	S	2	10	7	12	0212	2-10-7-12-212
12-3950	Typhimurium	Human	10/10/2012	0	RDNC	S	S	S	S	S	S	S	S	S	S	S	S	S	2	11	5	7	0212	2-11-5-7-212
12-3954	Typhimurium	Human	16/10/2012	0	DT193	R	S	S	S	S	S	S	S	S	S	R	R	R	3	12	8	\N	0211	3-12-8-NA-211
12-3967	Typhimurium	Human	19/10/2012	0	U302	R	S	S	S	S	S	S	S	S	S	S	S	S	3	11	11	\N	0311	3-11-11-NA-311
12-3968	Typhimurium	Human	21/10/2012	0	DT120	R	S	S	S	S	S	R	R	S	S	R	R	R	3	14	8	\N	0211	3-14-8-NA-211
12-3973	Typhimurium	Human	19/10/2012	0	DT193	R	S	S	S	S	S	S	S	S	S	S	I	S	3	17	11	\N	0311	3-17-11-NA-311
12-3977	Typhimurium	Human	16/10/2012	0	DT120	R	S	S	S	S	S	S	S	S	S	R	R	R	3	15	10	\N	0211	3-15-10-NA-211
12-3990	Typhimurium	Human	23/10/2012	0	DT120	R	S	S	S	S	S	S	S	S	S	R	R	R	3	12	10	\N	0211	3-12-10-NA-211
12-4000	Typhimurium	Human	21/10/2012	0	DT195	S	S	S	S	S	S	S	S	S	S	S	S	S	4	9	8	12	0211	4-9-8-12-211
12-4001	Typhimurium	Human	24/10/2012	0	DT195	S	S	S	R	S	S	R	R	S	S	R	R	R	3	12	12	\N	0211	3-12-12-NA-211
12-4002	Typhimurium	Human	20/10/2012	0	DT193	S	S	S	S	S	S	S	S	S	S	S	S	R	3	14	9	\N	0211	3-14-9-NA-211
12-4003	Typhimurium	Human	24/10/2012	0	DT194	R	S	S	S	S	S	S	S	S	S	S	S	S	3	15	12	\N	0311	3-15-12-NA-311
12-4005	Typhimurium	Human	22/10/2012	0	RDNC	S	S	S	S	S	S	S	S	S	S	R	R	R	2	12	8	9	0212	2-12-8-9-212
12-4012	Typhimurium	Human	19/10/2012	0	DT193	R	S	S	S	S	S	S	S	S	S	S	S	S	3	17	11	\N	0211	3-17-11-NA-211
12-4026	Typhimurium	Human	24/10/2012	0	DT104L	S	S	S	S	S	S	R	R	S	S	R	R	S	3	14	15	22	0311	3-14-15-22-311
12-4070	Typhimurium	Human	26/10/2012	0	NT	R	R	S	S	S	S	S	S	S	S	R	R	S	3	11	11	\N	0311	3-11-11-NA-311
12-4072	Typhimurium	Human	24/10/2012	0	DT104L	R	S	S	R	S	S	S	S	S	S	R	R	R	3	13	12	22	0311	3-13-12-22-311
12-4089	Typhimurium	Human	30/10/2012	0	DT194	S	S	S	S	S	S	S	S	S	S	S	S	R	3	15	11	\N	0211	3-15-11-NA-211
12-4093	Typhimurium	Human	30/10/2012	0	RDNC	S	S	S	S	S	S	S	S	S	S	R	R	R	2	12	8	9	0212	2-12-8-9-212
12-4095	Typhimurium	Human	30/10/2012	0	NT	S	S	S	R	S	S	R	R	S	S	R	R	R	3	12	12	\N	0211	3-12-12-NA-211
12-4098	Typhimurium	Human	29/10/2012	0	U311	R	S	S	S	S	S	S	S	S	S	R	R	R	3	13	11	\N	0211	3-13-11-NA-211
12-4099	Typhimurium	Human	29/10/2012	0	DT120	R	S	S	S	S	S	S	S	S	S	R	R	R	3	13	12	\N	0211	3-13-12-NA-211
12-4102	Typhimurium	Human	30/10/2012	0	DT104L	R	R	S	R	S	S	S	S	S	S	R	R	R	3	14	14	5	0311	3-14-14-5-311
12-4105	Typhimurium	Human	24/10/2012	0	U310	S	S	S	S	S	S	S	S	S	S	S	S	S	4	10	12	9	0211	4-10-12-9-211
12-4111	Typhimurium	Human	27/10/2012	0	DT120	R	S	S	S	S	S	R	R	S	S	R	R	R	3	13	9	\N	0211	3-13-9-NA-211
12-4142	Typhimurium	Human	30/10/2012	0	DT193	R	S	S	S	S	S	S	S	S	S	S	S	S	3	15	10	\N	0311	3-15-10-NA-311
12-4144	Typhimurium	Human	05/11/2012	0	DT120	R	S	S	S	S	S	S	S	S	S	R	R	R	3	13	9	\N	0211	3-13-9-NA-211
12-4152	Typhimurium	Human	31/10/2012	0	DT120	R	S	S	S	S	S	S	S	S	S	R	R	S	4	12	9	\N	0211	4-12-9-NA-211
12-4169	Typhimurium	Human	04/11/2012	0	DT138	S	S	S	S	S	S	S	S	S	S	S	S	R	3	12	10	\N	0211	3-12-10-NA-211
12-4174	Typhimurium	Human	29/10/2012	0	DT120	S	S	S	S	S	S	S	S	S	S	R	R	R	3	13	10	\N	0211	3-13-10-NA-211
12-4180	Typhimurium	Human	03/11/2012	0	DT194	R	S	S	S	S	S	S	S	S	S	S	S	S	3	11	11	\N	0311	3-11-11-NA-311
12-4192	Typhimurium	Human	06/11/2012	0	DT194	R	S	S	S	S	S	S	S	S	S	S	S	S	3	17	11	\N	0311	3-17-11-NA-311
12-4203	Typhimurium	Human	07/11/2012	0	DT104L	R	S	S	R	S	S	S	S	S	S	R	R	R	3	14	14	22	0311	3-14-14-22-311
12-4204	Typhimurium	Human	09/11/2012	0	DT120	R	S	S	S	S	S	S	S	S	S	R	R	R	3	12	11	\N	0211	3-12-11-NA-211
12-4213	Typhimurium	Human	08/11/2012	0	DT1	S	S	S	S	S	S	S	S	S	S	I	S	S	3	15	9	14	0311	3-15-9-14-311
12-4232	Typhimurium	Human	12/11/2012	0	DT120	R	S	S	S	S	S	S	S	S	S	R	R	R	3	13	12	\N	0211	3-13-12-NA-211
12-4235	Typhimurium	Human	09/11/2012	0	DT193	R	S	S	S	S	S	S	S	S	S	S	S	S	3	17	11	\N	0311	3-17-11-NA-311
12-4252	Typhimurium	Human	07/11/2012	0	DT193	R	S	S	S	S	S	S	S	S	S	S	S	S	3	11	12	\N	0311	3-11-12-NA-311
12-4261	Typhimurium	Human	08/11/2012	0	NT	S	S	S	S	S	S	S	S	S	S	S	S	S	4	10	14	\N	0211	4-10-14-NA-211
12-4288	Typhimurium	Human	17/10/2012	0	DT193	R	S	S	S	S	S	S	S	S	S	S	S	S	3	11	12	\N	0311	3-11-12-NA-311
12-4289	Typhimurium	Human	13/10/2012	0	DT193	R	S	S	S	S	S	S	S	S	S	S	S	S	3	11	12	\N	0311	3-11-12-NA-311
12-4318	Typhimurium	Human	16/11/2012	0	DT193	R	S	S	S	S	S	S	S	S	S	R	R	R	3	13	10	\N	0211	3-13-10-NA-211
12-4347	Typhimurium	Human	16/11/2012	0	NT	R	S	S	S	S	S	S	S	R	S	R	R	R	3	13	11	\N	0211	3-13-11-NA-211
12-4353	Typhimurium	Human	19/11/2012	0	DT193	R	S	S	S	S	S	S	S	S	S	S	S	S	3	17	11	\N	0311	3-17-11-NA-311
12-4365	Typhimurium	Human	19/11/2012	0	DT193	R	S	S	S	S	S	S	S	S	S	S	S	S	3	15	11	\N	0311	3-15-11-NA-311
12-4375	Typhimurium	Human	20/11/2012	0	DT193	R	S	S	S	S	S	S	S	S	S	S	S	S	3	15	11	\N	0311	3-15-11-NA-311
12-4395	Typhimurium	Human	22/11/2012	0	U302	S	S	S	S	S	S	S	I	S	R	R	R	S	3	14	5	18	0311	3-14-5-18-311
12-4429	Typhimurium	Human	21/11/2012	0	DT41	S	S	S	S	S	S	S	S	S	S	S	S	S	3	9	8	25	0312	3-9-8-25-312
12-4459	Typhimurium	Human	22/11/2012	0	U302	R	S	S	R	S	S	R	R	S	S	R	R	R	3	14	\N	12	0311	3-14-NA-12-311
12-4471	Typhimurium	Human	23/11/2012	0	DT2	S	S	S	S	S	S	S	S	S	S	S	S	S	2	11	10	10	0312	2-11-10-10-312
12-4507	Typhimurium	Human	20/11/2012	0	NT	R	R	S	S	S	S	S	S	S	S	R	R	R	3	12	10	\N	0211	3-12-10-NA-211
12-4516	Typhimurium	Human	26/11/2012	0	RDNC	S	S	S	S	S	S	S	S	S	S	S	S	S	3	18	9	\N	0211	3-18-9-NA-211
12-4522	Typhimurium	Human	30/11/2012	0	DT193	R	S	S	S	S	S	S	S	S	S	S	S	S	3	15	11	\N	0311	3-15-11-NA-311
12-4528	Typhimurium	Human	29/11/2012	0	DT193	R	S	S	S	S	S	S	S	S	S	R	S	R	3	14	12	\N	0311	3-14-12-NA-311
12-4564	Typhimurium	Human	03/12/2012	0	DT120	R	R	S	S	S	S	S	S	S	S	R	R	R	3	12	10	\N	0211	3-12-10-NA-211
12-4604	Typhimurium	Human	05/12/2012	0	NT	R	S	S	S	S	S	S	S	S	S	R	R	R	3	14	9	\N	0111	3-14-9-NA-111
12-4609	Typhimurium	Human	03/12/2012	0	DT193	R	S	S	S	S	S	S	S	S	S	S	S	S	3	17	11	\N	0311	3-17-11-NA-311
12-4613	Typhimurium	Human	28/11/2012	0	U302	R	S	S	R	S	S	S	S	S	R	R	R	R	3	16	13	4	0311	3-16-13-4-311
12-4631	Typhimurium	Human	10/12/2012	0	DT185	S	S	S	S	S	S	S	S	S	S	S	S	S	3	12	9	\N	0211	3-12-9-NA-211
12-4635	Typhimurium	Human	06/12/2012	0	DT193	R	S	S	S	S	S	S	S	S	S	S	S	S	3	15	10	\N	0311	3-15-10-NA-311
12-4686	Typhimurium	Human	12/12/2012	0	DT120	S	S	S	S	S	S	S	S	S	S	S	S	S	3	12	9	\N	0211	3-12-9-NA-211
12-4692	Typhimurium	Human	26/11/2012	0	DT193	R	S	S	S	S	S	S	S	S	S	S	S	S	3	12	10	\N	0311	3-12-10-NA-311
12-4694	Typhimurium	Human	26/10/2012	0	NT	S	S	S	S	S	S	S	S	S	S	S	S	S	4	9	19	9	0211	4-9-19-9-211
12-4721	Typhimurium	Human	14/12/2012	0	DT193	R	S	S	S	S	S	S	S	S	S	R	R	R	3	12	8	\N	0211	3-12-8-NA-211
12-4752	Typhimurium	Human	15/12/2012	0	DT193	R	S	S	S	S	S	S	S	S	S	S	S	S	3	14	11	\N	0311	3-14-11-NA-311
12-4773	Typhimurium	Human	19/12/2012	0	DT193	R	S	S	S	S	S	S	S	S	S	S	S	S	3	14	11	\N	0311	3-14-11-NA-311
12-4778	Typhimurium	Human	07/12/2012	0	DT120	R	S	S	S	S	S	S	S	S	S	R	R	R	3	13	12	\N	0211	3-13-12-NA-211
12-4794	Typhimurium	Human	17/12/2012	0	DT193	R	S	S	S	S	S	S	S	S	S	S	S	S	3	14	11	\N	0311	3-14-11-NA-311
12-4796	Typhimurium	Human	17/12/2012	0	DT104L	R	R	S	R	S	S	S	S	S	S	R	R	S	3	12	16	22	0311	3-12-16-22-311
12-4821	Typhimurium	Human	19/12/2012	0	RDNC	S	S	S	S	S	S	S	S	S	S	R	R	R	2	13	8	9	0212	2-13-8-9-212
